# Supplementary material for: Volcanic glass properties from 1459 C.E. volcanic event in South Pole ice core dismiss Kuwae caldera as a potential source
Source: Sci Rep. 2019 Oct 8;9:14437. doi: 10.1038/s41598-019-50939-x (PMC6783439; doi:10.1038/s41598-019-50939-x)
Supplement: Supplementary file 2 — Table S1 [file 41598_2019_50939_MOESM2_ESM.csv]

Site	deg East	deg South	Sulfate Ratio	Source
G15	46	-71.2	0 to 1	Fig 6 Gao et al., 2006
Siple Station	-84.3	-76	0 to 1	Fig 6 Gao et al., 2006
DML B32	0	-75	1 to 2	Fig 6 Gao et al., 2006
Law Dome	112.8	-66.7	1 to 2	Fig 6 Gao et al., 2006
Vostok	106.8379632 -78.4641595		2 to 3	Osipov et al., 2014
Talos Dome	159.1	-72.8	3 to 4	Fig 6 Gao et al., 2006
Plateau Remote	43	-84	larger than 5	Fig 6 Gao et al., 2006
SPC	0	-90	larger than 5	Cole-Dai et al.., 2013
