# Supplementary material for: Volcanic glass properties from 1459 C.E. volcanic event in South Pole ice core dismiss Kuwae caldera as a potential source
Source: Sci Rep. 2019 Oct 8;9:14437. doi: 10.1038/s41598-019-50939-x (PMC6783439; doi:10.1038/s41598-019-50939-x)
Supplement: Supplementary file 3 — Table S2 [file 41598_2019_50939_MOESM3_ESM.csv]

Particle ID	Particle Size (um)	Analytical method	# of Analyses	Na2O	MgO	Al2O3	SiO2	P2O5	SO3	K2O	CaO	TiO2	MnO	FeO	Total	Orignal Total	Analytical Date
1	50	SEM-EDS	1	2.13	0.35	13.37	76.67	0.04	0.12	3.09	1.54	0.40	0.29	2.00	100.00		8/2/17
2	12	SEM-EDS	2	3.16	0.22	13.55	75.63	0.00	0.15	2.88	1.52	0.48	0.14	2.30	100.01		1/19/2017 and 2/8/2017
3	45	SEM-EDS	1	2.19	0.37	13.44	77.11	0.05	0.23	2.76	1.42	0.34	0.24	1.84	99.99		8/2/17
4	40	SEM-EDS	2	3.67	0.21	13.29	75.07	0.01	0.13	3.10	1.46	0.44	0.13	2.51	100.00		1/19/2017 and 2/8/2017
5	20	SEM-EDS	1	4.02	0.25	12.52	79.10	0.00	0.14	2.68	0.45	0.00	0.00	0.84	100.00		8/2/17
6	15	SEM-EDS	2	3.01	0.27	14.47	72.64	0.01	0.09	4.78	0.64	1.45	0.07	2.61	100.00		1/19/2017 and 2/8/2017
7	10	SEM-EDS	1	2.98	0.39	13.21	76.02	0.33	0.26	2.84	1.42	0.33	0.22	2.01	100.01		8/2/17
8	5	SEM-EDS	1	3.03	0.16	12.42	78.59	0.01	0.22	2.87	0.77	0.42	0.00	1.51	100.00		2/8/17
9	8	SEM-EDS	1	3.49	0.06	12.51	79.59	0.09	0.07	2.70	0.49	0.00	0.00	1.01	100.01		8/2/17
10	7	SEM-EDS	1	2.98	0.14	12.83	78.18	0.01	0.20	2.95	0.52	0.34	0.15	1.69	99.99		2/8/17
mean				3.07	0.24	13.16	76.86	0.05	0.16	3.06	1.02	0.42	0.12	1.83	100.00
st. dev.				0.56	0.10	0.59	2.02	0.10	0.06	0.59	0.46	0.38	0.10	0.56
Rhyolite Standard 1		SEM-EDS	1	3.76	0.1	12.08	76.88	0.01	0.18	4.9	0.5	0.12	0.18	1.28	100.00
Rhyolite Standard 2		SEM-EDS	1	3.76	0.1	12.1	77.01	0.01	0.2	4.91	0.5	0.12	0	1.29	100.00
Rhyolite Standard 3		SEM-EDS	1	4.03	0.04	13.20	74.49	0.02	0.33	5.18	0.71	0.08	0.36	1.55	100.00
mean				3.85	0.08	12.46	76.13	0.01	0.24	5.00	0.57	0.11	0.18	1.37	100.00
st. dev.				0.13	0.03	0.52	1.16	0.00	0.07	0.13	0.10	0.02	0.15	0.12
1	50	EMPA-WDS	2	5.45	0.32	11.98	75.85	0.06	0.06	2.85	1.39	0.21	0.08	1.75	100.00	75.35	8/30/2017 and 8/31/2017
3	45	EMPA-WDS	1	5.10	0.31	12.45	75.80	0.06	0.06	2.77	1.40	0.22	0.08	1.76	100.00	83.22	8/30/17
mean				5.28	0.32	12.21	75.83	0.06	0.06	2.81	1.40	0.21	0.08	1.76	100.00
st. dev.				0.18	0.00	0.23	0.03	0.00	0.00	0.04	0.00	0.00	0.00	0.00
Basalt Standard 1		EMPA-WDS	1	2.57	5.07	12.53	51.84	0.43	0.01	0.83	9.08	3.98	0.20	13.47	100.00	99.01	8/30/17
Rhyolite Standard 1		EMPA-WDS	1	3.35	0.03	12.03	77.82	0.01	0.00	5.09	0.40	0.08	0.03	1.15	100.00	99.35	8/30/18
Rhyolite Standard 2		EMPA-WDS		1.70	0.02	12.99	79.39	0.00	0.00	4.14	0.45	0.08	0.03	1.20	100.00	99.07	8/31/18
Rhyolite Standard 3		EMPA-WDS		3.66	0.02	12.47	77.30	0.00	0.01	4.90	0.45	0.08	0.02	1.10	100.00	99.87	8/31/18
mean				2.90	0.02	12.50	78.17	0.00	0.00	4.71	0.43	0.08	0.03	1.15
st. dev.				0.86	0.01	0.39	0.89	0.00	0.00	0.41	0.02	0.00	0.00	0.04
