# Supplementary material for: Volcanic glass properties from 1459 C.E. volcanic event in South Pole ice core dismiss Kuwae caldera as a potential source
Source: Sci Rep. 2019 Oct 8;9:14437. doi: 10.1038/s41598-019-50939-x (PMC6783439; doi:10.1038/s41598-019-50939-x)
Supplement: Supplementary file 4 — Table S3 [file 41598_2019_50939_MOESM4_ESM.xlsx]

## Sheet: this paper
This paper
Sample	SiO2	TiO2	Al2O3	FeO	MnO	MgO	CaO	Na2O	K2O	P2O5	Total
WDS particle 3	76.17	0.25	12.39	1.54	0.05	0.3	1.34	5.24	2.65	0.06	100
WDS particle 4	75.76	0.22	13.39	1.77	0.06	0.31	1.41	4.4	2.61	0.06	100
SEM particle 2	74.99	0.17	13.28	1.79	0.16	0.23	1.47	5.07	2.83	0	100
SEM particle 3	75.4	0.2	12.98	2.21	0.16	0.2	1.52	4.06	3.26	0	100
SEM particle 4	73.27	0.15	14.48	1.78	0.23	0.25	1.23	5.54	3.06	0.01	100
SEM particle 5	76.76	0.09	13.19	0.98	0	0.18	0.68	5.13	2.98	0.01	100
SEM particle 6	76.33	0.07	13.62	1.1	0.14	0.17	0.46	5.04	3.06	0.01	100
WDS particle 3	76.17	0.25	12.39	1.54	0.05	0.3	1.34	5.24	2.65	0.06	100
	76.17	0.25	12.39	1.54	0.05	0.3	1.34	5.24	2.65	0.06	100
	1	1	1	1	1	1	1	1	1	1		1
	76.17	0.25	12.39	1.54	0.05	0.3	1.34	5.24	2.65	0.06	100
	75.76	0.22	13.39	1.77	0.06	0.31	1.41	4.4	2.61	0.06	100
	0.994617	0.88	0.925317	0.870056	0.833333	0.967742	0.950355	0.839695	0.984906	1		0.92
	76.17	0.25	12.39	1.54	0.05	0.3	1.34	5.24	2.65	0.06	100
	74.99	0.17	13.28	1.79	0.16	0.23	1.47	5.07	2.83	0	100
	0.984508	0.68	0.932982	0.860335	0.3125	0.766667	0.911565	0.967557	0.936396	0		0.74
	76.17	0.25	12.39	1.54	0.05	0.3	1.34	5.24	2.65	0.06	100
	75.4	0.2	12.98	2.21	0.16	0.2	1.52	4.06	3.26	0	100
	0.989891	0.8	0.954545	0.696833	0.3125	0.666667	0.881579	0.774809	0.812883	0		0.69
	76.17	0.25	12.39	1.54	0.05	0.3	1.34	5.24	2.65	0.06	100
	73.27	0.15	14.48	1.78	0.23	0.25	1.23	5.54	3.06	0.01	100
	0.961927	0.6	0.855663	0.865169	0.217391	0.833333	0.91791	0.945848	0.866013	0.166667		0.72
	76.17	0.25	12.39	1.54	0.05	0.3	1.34	5.24	2.65	0.06	100
	76.76	0.09	13.19	0.98	0	0.18	0.68	5.13	2.98	0.01	100
	0.992314	0.36	0.939348	0.636364	0	0.6	0.507463	0.979008	0.889262	0.166667		0.61
	76.17	0.25	12.39	1.54	0.05	0.3	1.34	5.24	2.65	0.06	100
	76.33	0.07	13.62	1.1	0.14	0.17	0.46	5.04	3.06	0.01	100
	0.997904	0.28	0.909692	0.714286	0.357143	0.566667	0.343284	0.961832	0.866013	0.166667		0.62
WDS particle 4	75.76	0.22	13.39	1.77	0.06	0.31	1.41	4.4	2.61	0.06	100
	76.17	0.25	12.39	1.54	0.05	0.3	1.34	5.24	2.65	0.06	100
	0.994617	0.88	0.925317	0.870056	0.833333	0.967742	0.950355	0.839695	0.984906	1		0.92
	75.76	0.22	13.39	1.77	0.06	0.31	1.41	4.4	2.61	0.06	100
	75.76	0.22	13.39	1.77	0.06	0.31	1.41	4.4	2.61	0.06	100
	1	1	1	1	1	1	1	1	1	1		1
	75.76	0.22	13.39	1.77	0.06	0.31	1.41	4.4	2.61	0.06	100
	74.99	0.17	13.28	1.79	0.16	0.23	1.47	5.07	2.83	0	100
	0.989836	0.772727	0.991785	0.988827	0.375	0.741935	0.959184	0.86785	0.922261	0		0.76
	75.76	0.22	13.39	1.77	0.06	0.31	1.41	4.4	2.61	0.06	100
	75.4	0.2	12.98	2.21	0.16	0.2	1.52	4.06	3.26	0	100
	0.995248	0.909091	0.96938	0.800905	0.375	0.645161	0.927632	0.922727	0.800613	0		0.73
	75.76	0.22	13.39	1.77	0.06	0.31	1.41	4.4	2.61	0.06	100
	73.27	0.15	14.48	1.78	0.23	0.25	1.23	5.54	3.06	0.01	100
	0.967133	0.681818	0.924724	0.994382	0.26087	0.806452	0.87234	0.794224	0.852941	0.166667		0.73
	75.76	0.22	13.39	1.77	0.06	0.31	1.41	4.4	2.61	0.06	100
	76.76	0.09	13.19	0.98	0	0.18	0.68	5.13	2.98	0.01	100
	0.986972	0.409091	0.985063	0.553672	0	0.580645	0.48227	0.8577	0.875839	0.166667		0.59
	75.76	0.22	13.39	1.77	0.06	0.31	1.41	4.4	2.61	0.06	100
	76.33	0.07	13.62	1.1	0.14	0.17	0.46	5.04	3.06	0.01	100
	0.992532	0.318182	0.983113	0.621469	0.428571	0.548387	0.326241	0.873016	0.852941	0.166667		0.61
SEM particle 2	74.99	0.17	13.28	1.79	0.16	0.23	1.47	5.07	2.83	0	100
	76.17	0.25	12.39	1.54	0.05	0.3	1.34	5.24	2.65	0.06	100
	0.984508	0.68	0.932982	0.860335	0.3125	0.766667	0.911565	0.967557	0.936396	0		0.74
	74.99	0.17	13.28	1.79	0.16	0.23	1.47	5.07	2.83	0	100
	75.76	0.22	13.39	1.77	0.06	0.31	1.41	4.4	2.61	0.06	100
	0.989836	0.772727	0.991785	0.988827	0.375	0.741935	0.959184	0.86785	0.922261	0		0.76
	74.99	0.17	13.28	1.79	0.16	0.23	1.47	5.07	2.83	0	100
	74.99	0.17	13.28	1.79	0.16	0.23	1.47	5.07	2.83	0	100
	1	1	1	1	1	1	1	1	1			1
	74.99	0.17	13.28	1.79	0.16	0.23	1.47	5.07	2.83	0	100
	75.4	0.2	12.98	2.21	0.16	0.2	1.52	4.06	3.26	0	100
	0.994562	0.85	0.97741	0.809955	1	0.869565	0.967105	0.800789	0.868098			0.9
	74.99	0.17	13.28	1.79	0.16	0.23	1.47	5.07	2.83	0	100
	73.27	0.15	14.48	1.78	0.23	0.25	1.23	5.54	3.06	0.01	100
	0.977064	0.882353	0.917127	0.994413	0.695652	0.92	0.836735	0.915162	0.924837	0		0.81
	74.99	0.17	13.28	1.79	0.16	0.23	1.47	5.07	2.83	0	100
	76.76	0.09	13.19	0.98	0	0.18	0.68	5.13	2.98	0.01	100
	0.976941	0.529412	0.993223	0.547486	0	0.782609	0.462585	0.988304	0.949664	0		0.62
	74.99	0.17	13.28	1.79	0.16	0.23	1.47	5.07	2.83	0	100
	76.33	0.07	13.62	1.1	0.14	0.17	0.46	5.04	3.06	0.01	100
	0.982445	0.411765	0.975037	0.614525	0.875	0.73913	0.312925	0.994083	0.924837	0		0.68
SEM particle 3	75.4	0.2	12.98	2.21	0.16	0.2	1.52	4.06	3.26	0	100
	76.17	0.25	12.39	1.54	0.05	0.3	1.34	5.24	2.65	0.06	100
	0.989891	0.8	0.954545	0.696833	0.3125	0.666667	0.881579	0.774809	0.812883	0		0.69
	75.4	0.2	12.98	2.21	0.16	0.2	1.52	4.06	3.26	0	100
	75.76	0.22	13.39	1.77	0.06	0.31	1.41	4.4	2.61	0.06	100
	0.995248	0.909091	0.96938	0.800905	0.375	0.645161	0.927632	0.922727	0.800613	0		0.73
	75.4	0.2	12.98	2.21	0.16	0.2	1.52	4.06	3.26	0	100
	74.99	0.17	13.28	1.79	0.16	0.23	1.47	5.07	2.83	0	100
	0.994562	0.85	0.97741	0.809955	1	0.869565	0.967105	0.800789	0.868098			0.9
	75.4	0.2	12.98	2.21	0.16	0.2	1.52	4.06	3.26	0	100
	75.4	0.2	12.98	2.21	0.16	0.2	1.52	4.06	3.26	0	100
	1	1	1	1	1	1	1	1	1			1
	75.4	0.2	12.98	2.21	0.16	0.2	1.52	4.06	3.26	0	100
	73.27	0.15	14.48	1.78	0.23	0.25	1.23	5.54	3.06	0.01	100
	0.971751	0.75	0.896409	0.80543	0.695652	0.8	0.809211	0.732852	0.93865	0		0.74
	75.4	0.2	12.98	2.21	0.16	0.2	1.52	4.06	3.26	0	100
	76.76	0.09	13.19	0.98	0	0.18	0.68	5.13	2.98	0.01	100
	0.982282	0.45	0.984079	0.443439	0	0.9	0.447368	0.791423	0.91411	0		0.59
	75.4	0.2	12.98	2.21	0.16	0.2	1.52	4.06	3.26	0	100
	76.33	0.07	13.62	1.1	0.14	0.17	0.46	5.04	3.06	0.01	100
	0.987816	0.35	0.95301	0.497738	0.875	0.85	0.302632	0.805556	0.93865	0		0.66
SEM particle 4	73.27	0.15	14.48	1.78	0.23	0.25	1.23	5.54	3.06	0.01	100
	76.17	0.25	12.39	1.54	0.05	0.3	1.34	5.24	2.65	0.06	100
	0.961927	0.6	0.855663	0.865169	0.217391	0.833333	0.91791	0.945848	0.866013	0.166667		0.72
	73.27	0.15	14.48	1.78	0.23	0.25	1.23	5.54	3.06	0.01	100
	75.76	0.22	13.39	1.77	0.06	0.31	1.41	4.4	2.61	0.06	100
	0.967133	0.681818	0.924724	0.994382	0.26087	0.806452	0.87234	0.794224	0.852941	0.166667		0.73
	73.27	0.15	14.48	1.78	0.23	0.25	1.23	5.54	3.06	0.01	100
	74.99	0.17	13.28	1.79	0.16	0.23	1.47	5.07	2.83	0	100
	0.977064	0.882353	0.917127	0.994413	0.695652	0.92	0.836735	0.915162	0.924837			0.9
	73.27	0.15	14.48	1.78	0.23	0.25	1.23	5.54	3.06	0.01	100
	75.4	0.2	12.98	2.21	0.16	0.2	1.52	4.06	3.26	0	100
	0.971751	0.75	0.896409	0.80543	0.695652	0.8	0.809211	0.732852	0.93865			0.82
	73.27	0.15	14.48	1.78	0.23	0.25	1.23	5.54	3.06	0.01	100
	73.27	0.15	14.48	1.78	0.23	0.25	1.23	5.54	3.06	0.01	100
	1	1	1	1	1	1	1	1	1	1		1
	73.27	0.15	14.48	1.78	0.23	0.25	1.23	5.54	3.06	0.01	100
	76.76	0.09	13.19	0.98	0	0.18	0.68	5.13	2.98	0.01	100
	0.954534	0.6	0.910912	0.550562	0	0.72	0.552846	0.925993	0.973856	1		0.72
	73.27	0.15	14.48	1.78	0.23	0.25	1.23	5.54	3.06	0.01	100
	76.33	0.07	13.62	1.1	0.14	0.17	0.46	5.04	3.06	0.01	100
	0.959911	0.466667	0.940608	0.617978	0.608696	0.68	0.373984	0.909747	1	1		0.76
SEM particle 5	76.76	0.09	13.19	0.98	0	0.18	0.68	5.13	2.98	0.01	100
	76.17	0.25	12.39	1.54	0.05	0.3	1.34	5.24	2.65	0.06	100
	0.992314	0.36	0.939348	0.636364	0	0.6	0.507463	0.979008	0.889262	0.166667		0.61
	76.76	0.09	13.19	0.98	0	0.18	0.68	5.13	2.98	0.01	100
	75.76	0.22	13.39	1.77	0.06	0.31	1.41	4.4	2.61	0.06	100
	0.986972	0.409091	0.985063	0.553672	0	0.580645	0.48227	0.8577	0.875839	0.166667		0.59
	76.76	0.09	13.19	0.98	0	0.18	0.68	5.13	2.98	0.01	100
	74.99	0.17	13.28	1.79	0.16	0.23	1.47	5.07	2.83	0	100
	0.976941	0.529412	0.993223	0.547486	0	0.782609	0.462585	0.988304	0.949664			0.69
	76.76	0.09	13.19	0.98	0	0.18	0.68	5.13	2.98	0.01	100
	75.4	0.2	12.98	2.21	0.16	0.2	1.52	4.06	3.26	0	100
	0.982282	0.45	0.984079	0.443439	0	0.9	0.447368	0.791423	0.91411			0.66
	76.76	0.09	13.19	0.98	0	0.18	0.68	5.13	2.98	0.01	100
	73.27	0.15	14.48	1.78	0.23	0.25	1.23	5.54	3.06	0.01	100
	0.954534	0.6	0.910912	0.550562	0	0.72	0.552846	0.925993	0.973856	1		0.72
	76.76	0.09	13.19	0.98	0	0.18	0.68	5.13	2.98	0.01	100
	76.76	0.09	13.19	0.98	0	0.18	0.68	5.13	2.98	0.01	100
	1	1	1	1		1	1	1	1	1		1
	76.76	0.09	13.19	0.98	0	0.18	0.68	5.13	2.98	0.01	100
	76.33	0.07	13.62	1.1	0.14	0.17	0.46	5.04	3.06	0.01	100
	0.994398	0.777778	0.968429	0.890909	0	0.944444	0.676471	0.982456	0.973856	1		0.82
SEM particle 6	76.33	0.07	13.62	1.1	0.14	0.17	0.46	5.04	3.06	0.01	100
	76.17	0.25	12.39	1.54	0.05	0.3	1.34	5.24	2.65	0.06	100
	0.997904	0.28	0.909692	0.714286	0.357143	0.566667	0.343284	0.961832	0.866013	0.166667		0.62
	76.33	0.07	13.62	1.1	0.14	0.17	0.46	5.04	3.06	0.01	100
	75.76	0.22	13.39	1.77	0.06	0.31	1.41	4.4	2.61	0.06	100
	0.992532	0.318182	0.983113	0.621469	0.428571	0.548387	0.326241	0.873016	0.852941	0.166667		0.61
	76.33	0.07	13.62	1.1	0.14	0.17	0.46	5.04	3.06	0.01	100
	74.99	0.17	13.28	1.79	0.16	0.23	1.47	5.07	2.83	0	100
	0.982445	0.411765	0.975037	0.614525	0.875	0.73913	0.312925	0.994083	0.924837			0.76
	76.33	0.07	13.62	1.1	0.14	0.17	0.46	5.04	3.06	0.01	100
	75.4	0.2	12.98	2.21	0.16	0.2	1.52	4.06	3.26	0	100
	0.987816	0.35	0.95301	0.497738	0.875	0.85	0.302632	0.805556	0.93865			0.73
	76.33	0.07	13.62	1.1	0.14	0.17	0.46	5.04	3.06	0.01	100
	73.27	0.15	14.48	1.78	0.23	0.25	1.23	5.54	3.06	0.01	100
	0.959911	0.466667	0.940608	0.617978	0.608696	0.68	0.373984	0.909747	1	1		0.76
	76.33	0.07	13.62	1.1	0.14	0.17	0.46	5.04	3.06	0.01	100
	76.76	0.09	13.19	0.98	0	0.18	0.68	5.13	2.98	0.01	100
	0.994398	0.777778	0.968429	0.890909		0.944444	0.676471	0.982456	0.973856	1		0.91
	76.33	0.07	13.62	1.1	0.14	0.17	0.46	5.04	3.06	0.01	100
	76.33	0.07	13.62	1.1	0.14	0.17	0.46	5.04	3.06	0.01	100
	1	1	1	1	1	1	1	1	1	1		1

## Sheet: MaltaPlateau
This paper
Sample	SiO2	TiO2	Al2O3	FeO	MnO	MgO	CaO	Na2O	K2O	P2O5	Total
WDS particle 3	76.17	0.25	12.39	1.54	0.05	0.3	1.34	5.24	2.65	0.06	100
WDS particle 4	75.76	0.22	13.39	1.77	0.06	0.31	1.41	4.4	2.61	0.06	100
SEM particle 2	74.99	0.17	13.28	1.79	0.16	0.23	1.47	5.07	2.83	0	100
SEM particle 3	75.4	0.2	12.98	2.21	0.16	0.2	1.52	4.06	3.26	0	100
SEM particle 4	73.27	0.15	14.48	1.78	0.23	0.25	1.23	5.54	3.06	0.01	100
SEM particle 5	76.76	0.09	13.19	0.98	0	0.18	0.68	5.13	2.98	0.01	100
SEM particle 6	76.33	0.07	13.62	1.1	0.14	0.17	0.46	5.04	3.06	0.01	100
Malta
Sample.Name	SiO2	TiO2	Al2O3	FeO	MnO	MgO	CaO	Na2O	K2O	P2O5	Total.Normalized
3269	68.96	0.21	14.72	3.94	0.11	0	0.86	5.94	5.23	0.01	100
9214	69.69	0.42	12.83	6.15	0.05	0.01	0.35	5.38	5.1	0.02	100
3213	69.31	0.42	13.01	5.96	0.09	0	0.47	5.7	5.04	0.01	100
3199	69.6	0.44	10.02	7.83	0.21	0	0.41	6.75	4.73	0.02	100
3264	70.3	0.24	13.9	4.1	0.1	0.08	0.69	5.72	4.82	0.03	100
3294	72.24	0.26	9.51	9.58	0.27	0.01	0.33	3.68	4.09	0.01	100
82105	71.43	0.16	13.81	2.98	0.06	0.02	0.75	4.26	6.52	0.01	100
3283	72.84	0.33	10.26	5.71	0.13	0	0.36	5.57	4.78	0.01	100
3285	73.35	0.34	10.5	5.81	0.13	0	0.29	4.75	4.82	0.01	100
WDS particle 3	76.17	0.25	12.39	1.54	0.05	0.3	1.34	5.24	2.65	0.06	100
	68.96	0.21	14.72	3.94	0.11	0	0.86	5.94	5.23	0.01	100
	0.905343	0.84	0.841712	0.390863	0.454545	0	0.641791	0.882155	0.506692	0.166667		0.56
	76.17	0.25	12.39	1.54	0.05	0.3	1.34	5.24	2.65	0.06	100
	69.69	0.42	12.83	6.15	0.05	0.01	0.35	5.38	5.1	0.02	100
	0.914927	0.595238	0.965705	0.250407	1	0.0333333	0.261194	0.973978	0.519608	0.333333		0.58
	76.17	0.25	12.39	1.54	0.05	0.3	1.34	5.24	2.65	0.06	100
	69.31	0.42	13.01	5.96	0.09	0	0.47	5.7	5.04	0.01	100
	0.909938	0.595238	0.952344	0.258389	0.555556	0	0.350746	0.919298	0.525794	0.166667		0.52
	76.17	0.25	12.39	1.54	0.05	0.3	1.34	5.24	2.65	0.06	100
	69.6	0.44	10.02	7.83	0.21	0	0.41	6.75	4.73	0.02	100
	0.913746	0.568182	0.808717	0.196679	0.238095	0	0.30597	0.776296	0.560254	0.333333		0.47
	76.17	0.25	12.39	1.54	0.05	0.3	1.34	5.24	2.65	0.06	100
	70.3	0.24	13.9	4.1	0.1	0.08	0.69	5.72	4.82	0.03	100
	0.922936	0.96	0.891367	0.37561	0.5	0.266667	0.514925	0.916084	0.549793	0.5		0.64
	76.17	0.25	12.39	1.54	0.05	0.3	1.34	5.24	2.65	0.06	100
	72.24	0.26	9.51	9.58	0.27	0.01	0.33	3.68	4.09	0.01	100
	0.948405	0.961538	0.767554	0.160752	0.185185	0.0333333	0.246269	0.70229	0.647922	0.166667		0.48
	76.17	0.25	12.39	1.54	0.05	0.3	1.34	5.24	2.65	0.06	100
	71.43	0.16	13.81	2.98	0.06	0.02	0.75	4.26	6.52	0.01	100
	0.937771	0.64	0.897176	0.516779	0.833333	0.0666667	0.559701	0.812977	0.406442	0.166667		0.58
	76.17	0.25	12.39	1.54	0.05	0.3	1.34	5.24	2.65	0.06	100
	72.84	0.33	10.26	5.71	0.13	0	0.36	5.57	4.78	0.01	100
	0.956282	0.757576	0.828087	0.269702	0.384615	0	0.268657	0.940754	0.554393	0.166667		0.51
	76.17	0.25	12.39	1.54	0.05	0.3	1.34	5.24	2.65	0.06	100
	73.35	0.34	10.5	5.81	0.13	0	0.29	4.75	4.82	0.01	100
	0.962978	0.735294	0.847458	0.26506	0.384615	0	0.216418	0.906489	0.549793	0.166667		0.5
WDS particle 4	75.76	0.22	13.39	1.77	0.06	0.31	1.41	4.4	2.61	0.06	100
	68.96	0.21	14.72	3.94	0.11	0	0.86	5.94	5.23	0.01	100
	0.910243	0.954545	0.909647	0.449239	0.545455	0	0.609929	0.740741	0.499044	0.166667		0.58
	75.76	0.22	13.39	1.77	0.06	0.31	1.41	4.4	2.61	0.06	100
	69.69	0.42	12.83	6.15	0.05	0.01	0.35	5.38	5.1	0.02	100
	0.919879	0.52381	0.958178	0.287805	0.833333	0.0322581	0.248227	0.817844	0.511765	0.333333		0.55
	75.76	0.22	13.39	1.77	0.06	0.31	1.41	4.4	2.61	0.06	100
	69.31	0.42	13.01	5.96	0.09	0	0.47	5.7	5.04	0.01	100
	0.914863	0.52381	0.971621	0.29698	0.666667	0	0.333333	0.77193	0.517857	0.166667		0.52
	75.76	0.22	13.39	1.77	0.06	0.31	1.41	4.4	2.61	0.06	100
	69.6	0.44	10.02	7.83	0.21	0	0.41	6.75	4.73	0.02	100
	0.918691	0.5	0.74832	0.226054	0.285714	0	0.29078	0.651852	0.551797	0.333333		0.45
	75.76	0.22	13.39	1.77	0.06	0.31	1.41	4.4	2.61	0.06	100
	70.3	0.24	13.9	4.1	0.1	0.08	0.69	5.72	4.82	0.03	100
	0.92793	0.916667	0.963309	0.431707	0.6	0.258065	0.489362	0.769231	0.541494	0.5		0.64
	75.76	0.22	13.39	1.77	0.06	0.31	1.41	4.4	2.61	0.06	100
	72.24	0.26	9.51	9.58	0.27	0.01	0.33	3.68	4.09	0.01	100
	0.953537	0.846154	0.710232	0.18476	0.222222	0.0322581	0.234043	0.836364	0.638142	0.166667		0.48
	75.76	0.22	13.39	1.77	0.06	0.31	1.41	4.4	2.61	0.06	100
	71.43	0.16	13.81	2.98	0.06	0.02	0.75	4.26	6.52	0.01	100
	0.942846	0.727273	0.969587	0.59396	1	0.0645161	0.531915	0.968182	0.400307	0.166667		0.64
	75.76	0.22	13.39	1.77	0.06	0.31	1.41	4.4	2.61	0.06	100
	72.84	0.33	10.26	5.71	0.13	0	0.36	5.57	4.78	0.01	100
	0.961457	0.666667	0.766243	0.309982	0.461538	0	0.255319	0.789946	0.546025	0.166667		0.49
	75.76	0.22	13.39	1.77	0.06	0.31	1.41	4.4	2.61	0.06	100
	73.35	0.34	10.5	5.81	0.13	0	0.29	4.75	4.82	0.01	100
	0.968189	0.647059	0.784167	0.304647	0.461538	0	0.205674	0.926316	0.541494	0.166667		0.5
SEM particle 2	74.99	0.17	13.28	1.79	0.16	0.23	1.47	5.07	2.83	0	100
	68.96	0.21	14.72	3.94	0.11	0	0.86	5.94	5.23	0.01	100
	0.919589	0.809524	0.902174	0.454315	0.6875	0	0.585034	0.853535	0.541109	0		0.58
	74.99	0.17	13.28	1.79	0.16	0.23	1.47	5.07	2.83	0	100
	69.69	0.42	12.83	6.15	0.05	0.01	0.35	5.38	5.1	0.02	100
	0.929324	0.404762	0.966114	0.291057	0.3125	0.0434783	0.238095	0.942379	0.554902	0		0.47
	74.99	0.17	13.28	1.79	0.16	0.23	1.47	5.07	2.83	0	100
	69.31	0.42	13.01	5.96	0.09	0	0.47	5.7	5.04	0.01	100
	0.924257	0.404762	0.979669	0.300336	0.5625	0	0.319728	0.889474	0.561508	0		0.49
	74.99	0.17	13.28	1.79	0.16	0.23	1.47	5.07	2.83	0	100
	69.6	0.44	10.02	7.83	0.21	0	0.41	6.75	4.73	0.02	100
	0.928124	0.386364	0.754518	0.228608	0.761905	0	0.278912	0.751111	0.598309	0		0.47
	74.99	0.17	13.28	1.79	0.16	0.23	1.47	5.07	2.83	0	100
	70.3	0.24	13.9	4.1	0.1	0.08	0.69	5.72	4.82	0.03	100
	0.937458	0.708333	0.955396	0.436585	0.625	0.347826	0.469388	0.886364	0.587137	0		0.6
	74.99	0.17	13.28	1.79	0.16	0.23	1.47	5.07	2.83	0	100
	72.24	0.26	9.51	9.58	0.27	0.01	0.33	3.68	4.09	0.01	100
	0.963328	0.653846	0.716114	0.186848	0.592593	0.0434783	0.22449	0.725838	0.691932	0		0.48
	74.99	0.17	13.28	1.79	0.16	0.23	1.47	5.07	2.83	0	100
	71.43	0.16	13.81	2.98	0.06	0.02	0.75	4.26	6.52	0.01	100
	0.952527	0.941176	0.961622	0.600671	0.375	0.0869565	0.510204	0.840237	0.434049	0		0.57
	74.99	0.17	13.28	1.79	0.16	0.23	1.47	5.07	2.83	0	100
	72.84	0.33	10.26	5.71	0.13	0	0.36	5.57	4.78	0.01	100
	0.97133	0.515152	0.77259	0.313485	0.8125	0	0.244898	0.910233	0.59205	0		0.51
	74.99	0.17	13.28	1.79	0.16	0.23	1.47	5.07	2.83	0	100
	73.35	0.34	10.5	5.81	0.13	0	0.29	4.75	4.82	0.01	100
	0.97813	0.5	0.790663	0.30809	0.8125	0	0.197279	0.936884	0.587137	0		0.51
SEM particle 3	75.4	0.2	12.98	2.21	0.16	0.2	1.52	4.06	3.26	0	100
	68.96	0.21	14.72	3.94	0.11	0	0.86	5.94	5.23	0.01	100
	0.914589	0.952381	0.881793	0.560914	0.6875	0	0.565789	0.683502	0.623327	0		0.59
	75.4	0.2	12.98	2.21	0.16	0.2	1.52	4.06	3.26	0	100
	69.69	0.42	12.83	6.15	0.05	0.01	0.35	5.38	5.1	0.02	100
	0.924271	0.47619	0.988444	0.35935	0.3125	0.05	0.230263	0.754647	0.639216	0		0.47
	75.4	0.2	12.98	2.21	0.16	0.2	1.52	4.06	3.26	0	100
	69.31	0.42	13.01	5.96	0.09	0	0.47	5.7	5.04	0.01	100
	0.919231	0.47619	0.997694	0.370805	0.5625	0	0.309211	0.712281	0.646825	0		0.5
	75.4	0.2	12.98	2.21	0.16	0.2	1.52	4.06	3.26	0	100
	69.6	0.44	10.02	7.83	0.21	0	0.41	6.75	4.73	0.02	100
	0.923077	0.454545	0.771957	0.282248	0.761905	0	0.269737	0.601481	0.689218	0		0.48
	75.4	0.2	12.98	2.21	0.16	0.2	1.52	4.06	3.26	0	100
	70.3	0.24	13.9	4.1	0.1	0.08	0.69	5.72	4.82	0.03	100
	0.932361	0.833333	0.933813	0.539024	0.625	0.4	0.453947	0.70979	0.676349	0		0.61
	75.4	0.2	12.98	2.21	0.16	0.2	1.52	4.06	3.26	0	100
	72.24	0.26	9.51	9.58	0.27	0.01	0.33	3.68	4.09	0.01	100
	0.95809	0.769231	0.732666	0.230689	0.592593	0.05	0.217105	0.906404	0.797066	0		0.53
	75.4	0.2	12.98	2.21	0.16	0.2	1.52	4.06	3.26	0	100
	71.43	0.16	13.81	2.98	0.06	0.02	0.75	4.26	6.52	0.01	100
	0.947347	0.8	0.939899	0.741611	0.375	0.1	0.493421	0.953052	0.5	0		0.59
	75.4	0.2	12.98	2.21	0.16	0.2	1.52	4.06	3.26	0	100
	72.84	0.33	10.26	5.71	0.13	0	0.36	5.57	4.78	0.01	100
	0.966048	0.606061	0.790447	0.38704	0.8125	0	0.236842	0.728905	0.682008	0		0.52
	75.4	0.2	12.98	2.21	0.16	0.2	1.52	4.06	3.26	0	100
	73.35	0.34	10.5	5.81	0.13	0	0.29	4.75	4.82	0.01	100
	0.972812	0.588235	0.808937	0.380379	0.8125	0	0.190789	0.854737	0.676349	0		0.53
SEM particle 4	73.27	0.15	14.48	1.78	0.23	0.25	1.23	5.54	3.06	0.01	100
	68.96	0.21	14.72	3.94	0.11	0	0.86	5.94	5.23	0.01	100
	0.941176	0.714286	0.983696	0.451777	0.478261	0	0.699187	0.93266	0.585086	1		0.68
	73.27	0.15	14.48	1.78	0.23	0.25	1.23	5.54	3.06	0.01	100
	69.69	0.42	12.83	6.15	0.05	0.01	0.35	5.38	5.1	0.02	100
	0.95114	0.357143	0.88605	0.289431	0.217391	0.04	0.284553	0.971119	0.6	0.5		0.51
	73.27	0.15	14.48	1.78	0.23	0.25	1.23	5.54	3.06	0.01	100
	69.31	0.42	13.01	5.96	0.09	0	0.47	5.7	5.04	0.01	100
	0.945953	0.357143	0.898481	0.298658	0.391304	0	0.382114	0.97193	0.607143	1		0.59
	73.27	0.15	14.48	1.78	0.23	0.25	1.23	5.54	3.06	0.01	100
	69.6	0.44	10.02	7.83	0.21	0	0.41	6.75	4.73	0.02	100
	0.949911	0.340909	0.691989	0.227331	0.913043	0	0.333333	0.820741	0.646934	0.5		0.54
	73.27	0.15	14.48	1.78	0.23	0.25	1.23	5.54	3.06	0.01	100
	70.3	0.24	13.9	4.1	0.1	0.08	0.69	5.72	4.82	0.03	100
	0.959465	0.625	0.959945	0.434146	0.434783	0.32	0.560976	0.968531	0.634855	0.333333		0.62
	73.27	0.15	14.48	1.78	0.23	0.25	1.23	5.54	3.06	0.01	100
	72.24	0.26	9.51	9.58	0.27	0.01	0.33	3.68	4.09	0.01	100
	0.985942	0.576923	0.656768	0.185804	0.851852	0.04	0.268293	0.66426	0.748166	1		0.6
	73.27	0.15	14.48	1.78	0.23	0.25	1.23	5.54	3.06	0.01	100
	71.43	0.16	13.81	2.98	0.06	0.02	0.75	4.26	6.52	0.01	100
	0.974887	0.9375	0.953729	0.597315	0.26087	0.08	0.609756	0.768953	0.469325	1		0.67
	73.27	0.15	14.48	1.78	0.23	0.25	1.23	5.54	3.06	0.01	100
	72.84	0.33	10.26	5.71	0.13	0	0.36	5.57	4.78	0.01	100
	0.994131	0.454545	0.708564	0.311734	0.565217	0	0.292683	0.994614	0.640167	1		0.6
	73.27	0.15	14.48	1.78	0.23	0.25	1.23	5.54	3.06	0.01	100
	73.35	0.34	10.5	5.81	0.13	0	0.29	4.75	4.82	0.01	100
	0.998909	0.441176	0.725138	0.306368	0.565217	0	0.235772	0.857401	0.634855	1		0.58
SEM particle 5	76.76	0.09	13.19	0.98	0	0.18	0.68	5.13	2.98	0.01	100
	68.96	0.21	14.72	3.94	0.11	0	0.86	5.94	5.23	0.01	100
	0.898385	0.428571	0.89606	0.248731	0	0	0.790698	0.863636	0.56979	1		0.57
	76.76	0.09	13.19	0.98	0	0.18	0.68	5.13	2.98	0.01	100
	69.69	0.42	12.83	6.15	0.05	0.01	0.35	5.38	5.1	0.02	100
	0.907895	0.214286	0.972707	0.15935	0	0.0555556	0.514706	0.953532	0.584314	0.5		0.49
	76.76	0.09	13.19	0.98	0	0.18	0.68	5.13	2.98	0.01	100
	69.31	0.42	13.01	5.96	0.09	0	0.47	5.7	5.04	0.01	100
	0.902944	0.214286	0.986353	0.16443	0	0	0.691176	0.9	0.59127	1		0.55
	76.76	0.09	13.19	0.98	0	0.18	0.68	5.13	2.98	0.01	100
	69.6	0.44	10.02	7.83	0.21	0	0.41	6.75	4.73	0.02	100
	0.906722	0.204545	0.759666	0.12516	0	0	0.602941	0.76	0.630021	0.5		0.45
	76.76	0.09	13.19	0.98	0	0.18	0.68	5.13	2.98	0.01	100
	70.3	0.24	13.9	4.1	0.1	0.08	0.69	5.72	4.82	0.03	100
	0.915842	0.375	0.948921	0.239024	0	0.444444	0.985507	0.896853	0.618257	0.333333		0.58
	76.76	0.09	13.19	0.98	0	0.18	0.68	5.13	2.98	0.01	100
	72.24	0.26	9.51	9.58	0.27	0.01	0.33	3.68	4.09	0.01	100
	0.941115	0.346154	0.721001	0.102296	0	0.0555556	0.485294	0.717349	0.728606	1		0.51
	76.76	0.09	13.19	0.98	0	0.18	0.68	5.13	2.98	0.01	100
	71.43	0.16	13.81	2.98	0.06	0.02	0.75	4.26	6.52	0.01	100
	0.930563	0.5625	0.955105	0.328859	0	0.111111	0.906667	0.830409	0.457055	1		0.61
	76.76	0.09	13.19	0.98	0	0.18	0.68	5.13	2.98	0.01	100
	72.84	0.33	10.26	5.71	0.13	0	0.36	5.57	4.78	0.01	100
	0.948932	0.272727	0.777862	0.171629	0	0	0.529412	0.921005	0.623431	1		0.52
	76.76	0.09	13.19	0.98	0	0.18	0.68	5.13	2.98	0.01	100
	73.35	0.34	10.5	5.81	0.13	0	0.29	4.75	4.82	0.01	100
	0.955576	0.264706	0.796058	0.168675	0	0	0.426471	0.925926	0.618257	1		0.52
SEM particle 6	76.33	0.07	13.62	1.1	0.14	0.17	0.46	5.04	3.06	0.01	100
	68.96	0.21	14.72	3.94	0.11	0	0.86	5.94	5.23	0.01	100
	0.903446	0.333333	0.925272	0.279188	0.785714	0	0.534884	0.848485	0.585086	1		0.62
	76.33	0.07	13.62	1.1	0.14	0.17	0.46	5.04	3.06	0.01	100
	69.69	0.42	12.83	6.15	0.05	0.01	0.35	5.38	5.1	0.02	100
	0.913009	0.166667	0.941997	0.178862	0.357143	0.0588235	0.76087	0.936803	0.6	0.5		0.54
	76.33	0.07	13.62	1.1	0.14	0.17	0.46	5.04	3.06	0.01	100
	69.31	0.42	13.01	5.96	0.09	0	0.47	5.7	5.04	0.01	100
	0.908031	0.166667	0.955213	0.184564	0.642857	0	0.978723	0.884211	0.607143	1		0.63
	76.33	0.07	13.62	1.1	0.14	0.17	0.46	5.04	3.06	0.01	100
	69.6	0.44	10.02	7.83	0.21	0	0.41	6.75	4.73	0.02	100
	0.91183	0.159091	0.735683	0.140485	0.666667	0	0.891304	0.746667	0.646934	0.5		0.54
	76.33	0.07	13.62	1.1	0.14	0.17	0.46	5.04	3.06	0.01	100
	70.3	0.24	13.9	4.1	0.1	0.08	0.69	5.72	4.82	0.03	100
	0.921001	0.291667	0.979856	0.268293	0.714286	0.470588	0.666667	0.881119	0.634855	0.333333		0.62
	76.33	0.07	13.62	1.1	0.14	0.17	0.46	5.04	3.06	0.01	100
	72.24	0.26	9.51	9.58	0.27	0.01	0.33	3.68	4.09	0.01	100
	0.946417	0.269231	0.698238	0.114823	0.518519	0.0588235	0.717391	0.730159	0.748166	1		0.58
	76.33	0.07	13.62	1.1	0.14	0.17	0.46	5.04	3.06	0.01	100
	71.43	0.16	13.81	2.98	0.06	0.02	0.75	4.26	6.52	0.01	100
	0.935805	0.4375	0.986242	0.369128	0.428571	0.117647	0.613333	0.845238	0.469325	1		0.62
	76.33	0.07	13.62	1.1	0.14	0.17	0.46	5.04	3.06	0.01	100
	72.84	0.33	10.26	5.71	0.13	0	0.36	5.57	4.78	0.01	100
	0.954277	0.212121	0.753304	0.192644	0.928571	0	0.782609	0.904847	0.640167	1		0.64
	76.33	0.07	13.62	1.1	0.14	0.17	0.46	5.04	3.06	0.01	100
	73.35	0.34	10.5	5.81	0.13	0	0.29	4.75	4.82	0.01	100
	0.960959	0.205882	0.770925	0.189329	0.928571	0	0.630435	0.94246	0.634855	1		0.63

## Sheet: Kaharoa
This paper
Sample	SiO2	TiO2	Al2O3	FeO	MnO	MgO	CaO	Na2O	K2O	P2O5	Total
WDS particle 3	76.17	0.25	12.39	1.54	0.05	0.3	1.34	5.24	2.65	0.06	100
WDS particle 4	75.76	0.22	13.39	1.77	0.06	0.31	1.41	4.4	2.61	0.06	100
SEM particle 2	74.99	0.17	13.28	1.79	0.16	0.23	1.47	5.07	2.83	0	100
SEM particle 3	75.4	0.2	12.98	2.21	0.16	0.2	1.52	4.06	3.26	0	100
SEM particle 4	73.27	0.15	14.48	1.78	0.23	0.25	1.23	5.54	3.06	0.01	100
SEM particle 5	76.76	0.09	13.19	0.98	0	0.18	0.68	5.13	2.98	0.01	100
SEM particle 6	76.33	0.07	13.62	1.1	0.14	0.17	0.46	5.04	3.06	0.01	100
Kaharoa
Sample.Name	SiO2	TiO2	Al2O3	FeO	MnO	MgO	CaO	Na2O	K2O	P2O5	Total.Normalized	Original.Total
RC1b	76.08	0.2	12.97	1.58	0.06	0.27	1.29	4.3	3.2	0.04	100	98.32
A02b	76.11	0.14	12.77	1.51	0.06	0.47	1.31	3.98	3.61	0.03	100	96.64
G2d	77.61	0.1	12.46	0.99	0.05	0.09	0.69	4.15	3.83	0.02	100	97.25
TD3	77.09	0.19	12.56	1.4	0.06	0.17	1.19	4.16	3.14	0.04	100	99.49
BAF1	76.13	0.21	12.95	1.58	0.06	0.26	1.3	4.26	3.18	0.05	100	98.96
RD1	76.56	0.2	12.83	1.41	0.06	0.24	1.19	4.23	3.25	0.03	100	99.87
CD1	76.43	0.21	12.76	1.57	0.06	0.28	1.29	4.23	3.13	0.05	100	100.24
WD2a	76.04	0.23	12.99	1.6	0.06	0.3	1.34	4.26	3.13	0.04	100	98.96
GLP1	77.1	0.12	12.66	1.11	0.06	0.26	0.89	4.1	3.68	0.02	100	98.9
A03a	73.36	0.22	14.35	2.04	0.06	0.36	1.82	4.44	3.31	0.05	100	99.72
PW108	72.39	0.25	14.84	2.19	0.06	0.46	2.05	4.52	3.19	0.05	100	99.88
WDS particle 3	76.17	0.25	12.39	1.54	0.05	0.3	1.34	5.24	2.65	0.06	100
	76.08	0.2	12.97	1.58	0.06	0.27	1.29	4.3	3.2	0.04	100
	0.998818	0.8	0.955281	0.974684	0.833333	0.9	0.962687	0.820611	0.828125	0.666667		0.87
	76.17	0.25	12.39	1.54	0.05	0.3	1.34	5.24	2.65	0.06	100
	76.11	0.14	12.77	1.51	0.06	0.47	1.31	3.98	3.61	0.03	100
	0.999212	0.56	0.970243	0.980519	0.833333	0.638298	0.977612	0.759542	0.734072	0.5		0.8
	76.17	0.25	12.39	1.54	0.05	0.3	1.34	5.24	2.65	0.06	100
	77.61	0.1	12.46	0.99	0.05	0.09	0.69	4.15	3.83	0.02	100
	0.981446	0.4	0.994382	0.642857	1	0.3	0.514925	0.791985	0.691906	0.333333		0.67
	76.17	0.25	12.39	1.54	0.05	0.3	1.34	5.24	2.65	0.06	100
	77.09	0.19	12.56	1.4	0.06	0.17	1.19	4.16	3.14	0.04	100
	0.988066	0.76	0.986465	0.909091	0.833333	0.566667	0.88806	0.793893	0.843949	0.666667		0.82
	76.17	0.25	12.39	1.54	0.05	0.3	1.34	5.24	2.65	0.06	100
	76.13	0.21	12.95	1.58	0.06	0.26	1.3	4.26	3.18	0.05	100
	0.999475	0.84	0.956757	0.974684	0.833333	0.866667	0.970149	0.812977	0.833333	0.833333		0.89
	76.17	0.25	12.39	1.54	0.05	0.3	1.34	5.24	2.65	0.06	100
	76.56	0.2	12.83	1.41	0.06	0.24	1.19	4.23	3.25	0.03	100
	0.994906	0.8	0.965705	0.915584	0.833333	0.8	0.88806	0.807252	0.815385	0.5		0.83
	76.17	0.25	12.39	1.54	0.05	0.3	1.34	5.24	2.65	0.06	100
	76.43	0.21	12.76	1.57	0.06	0.28	1.29	4.23	3.13	0.05	100
	0.996598	0.84	0.971003	0.980892	0.833333	0.933333	0.962687	0.807252	0.846645	0.833333		0.9
	76.17	0.25	12.39	1.54	0.05	0.3	1.34	5.24	2.65	0.06	100
	76.04	0.23	12.99	1.6	0.06	0.3	1.34	4.26	3.13	0.04	100
	0.998293	0.92	0.953811	0.9625	0.833333	1	1	0.812977	0.846645	0.666667		0.9
	76.17	0.25	12.39	1.54	0.05	0.3	1.34	5.24	2.65	0.06	100
	77.1	0.12	12.66	1.11	0.06	0.26	0.89	4.1	3.68	0.02	100
	0.987938	0.48	0.978673	0.720779	0.833333	0.866667	0.664179	0.782443	0.720109	0.333333		0.74
	76.17	0.25	12.39	1.54	0.05	0.3	1.34	5.24	2.65	0.06	100
	73.36	0.22	14.35	2.04	0.06	0.36	1.82	4.44	3.31	0.05	100
	0.963109	0.88	0.863415	0.754902	0.833333	0.833333	0.736264	0.847328	0.800604	0.833333		0.83
	76.17	0.25	12.39	1.54	0.05	0.3	1.34	5.24	2.65	0.06	100
	72.39	0.25	14.84	2.19	0.06	0.46	2.05	4.52	3.19	0.05	100
	0.950374	1	0.834906	0.703196	0.833333	0.652174	0.653659	0.862595	0.830721	0.833333		0.82
WDS particle 4	75.76	0.22	13.39	1.77	0.06	0.31	1.41	4.4	2.61	0.06	100
	76.08	0.2	12.97	1.58	0.06	0.27	1.29	4.3	3.2	0.04	100
	0.995794	0.909091	0.968633	0.892655	1	0.870968	0.914894	0.977273	0.815625	0.666667		0.9
	75.76	0.22	13.39	1.77	0.06	0.31	1.41	4.4	2.61	0.06	100
	76.11	0.14	12.77	1.51	0.06	0.47	1.31	3.98	3.61	0.03	100
	0.995401	0.636364	0.953697	0.853107	1	0.659574	0.929078	0.904545	0.722992	0.5		0.82
	75.76	0.22	13.39	1.77	0.06	0.31	1.41	4.4	2.61	0.06	100
	77.61	0.1	12.46	0.99	0.05	0.09	0.69	4.15	3.83	0.02	100
	0.976163	0.454545	0.930545	0.559322	0.833333	0.290323	0.489362	0.943182	0.681462	0.333333		0.65
	75.76	0.22	13.39	1.77	0.06	0.31	1.41	4.4	2.61	0.06	100
	77.09	0.19	12.56	1.4	0.06	0.17	1.19	4.16	3.14	0.04	100
	0.982747	0.863636	0.938013	0.79096	1	0.548387	0.843972	0.945455	0.83121	0.666667		0.84
	75.76	0.22	13.39	1.77	0.06	0.31	1.41	4.4	2.61	0.06	100
	76.13	0.21	12.95	1.58	0.06	0.26	1.3	4.26	3.18	0.05	100
	0.99514	0.954545	0.96714	0.892655	1	0.83871	0.921986	0.968182	0.820755	0.833333		0.92
	75.76	0.22	13.39	1.77	0.06	0.31	1.41	4.4	2.61	0.06	100
	76.56	0.2	12.83	1.41	0.06	0.24	1.19	4.23	3.25	0.03	100
	0.989551	0.909091	0.958178	0.79661	1	0.774194	0.843972	0.961364	0.803077	0.5		0.85
	75.76	0.22	13.39	1.77	0.06	0.31	1.41	4.4	2.61	0.06	100
	76.43	0.21	12.76	1.57	0.06	0.28	1.29	4.23	3.13	0.05	100
	0.991234	0.954545	0.95295	0.887006	1	0.903226	0.914894	0.961364	0.833866	0.833333		0.92
	75.76	0.22	13.39	1.77	0.06	0.31	1.41	4.4	2.61	0.06	100
	76.04	0.23	12.99	1.6	0.06	0.3	1.34	4.26	3.13	0.04	100
	0.996318	0.956522	0.970127	0.903955	1	0.967742	0.950355	0.968182	0.833866	0.666667		0.92
	75.76	0.22	13.39	1.77	0.06	0.31	1.41	4.4	2.61	0.06	100
	77.1	0.12	12.66	1.11	0.06	0.26	0.89	4.1	3.68	0.02	100
	0.98262	0.545455	0.945482	0.627119	1	0.83871	0.631206	0.931818	0.709239	0.333333		0.75
	75.76	0.22	13.39	1.77	0.06	0.31	1.41	4.4	2.61	0.06	100
	73.36	0.22	14.35	2.04	0.06	0.36	1.82	4.44	3.31	0.05	100
	0.968321	1	0.933101	0.867647	1	0.861111	0.774725	0.990991	0.78852	0.833333		0.9
	75.76	0.22	13.39	1.77	0.06	0.31	1.41	4.4	2.61	0.06	100
	72.39	0.25	14.84	2.19	0.06	0.46	2.05	4.52	3.19	0.05	100
	0.955517	0.88	0.902291	0.808219	1	0.673913	0.687805	0.973451	0.818182	0.833333		0.85
SEM particle 2	74.99	0.17	13.28	1.79	0.16	0.23	1.47	5.07	2.83	0	100
	76.08	0.2	12.97	1.58	0.06	0.27	1.29	4.3	3.2	0.04	100
	0.985673	0.85	0.976657	0.882682	0.375	0.851852	0.877551	0.848126	0.884375	0		0.75
	74.99	0.17	13.28	1.79	0.16	0.23	1.47	5.07	2.83	0	100
	76.11	0.14	12.77	1.51	0.06	0.47	1.31	3.98	3.61	0.03	100
	0.985284	0.823529	0.961596	0.843575	0.375	0.489362	0.891156	0.78501	0.783934	0		0.69
	74.99	0.17	13.28	1.79	0.16	0.23	1.47	5.07	2.83	0	100
	77.61	0.1	12.46	0.99	0.05	0.09	0.69	4.15	3.83	0.02	100
	0.966241	0.588235	0.938253	0.553073	0.3125	0.391304	0.469388	0.81854	0.738903	0		0.58
	74.99	0.17	13.28	1.79	0.16	0.23	1.47	5.07	2.83	0	100
	77.09	0.19	12.56	1.4	0.06	0.17	1.19	4.16	3.14	0.04	100
	0.972759	0.894737	0.945783	0.782123	0.375	0.73913	0.809524	0.820513	0.901274	0		0.72
	74.99	0.17	13.28	1.79	0.16	0.23	1.47	5.07	2.83	0	100
	76.13	0.21	12.95	1.58	0.06	0.26	1.3	4.26	3.18	0.05	100
	0.985026	0.809524	0.975151	0.882682	0.375	0.884615	0.884354	0.840237	0.889937	0		0.75
	74.99	0.17	13.28	1.79	0.16	0.23	1.47	5.07	2.83	0	100
	76.56	0.2	12.83	1.41	0.06	0.24	1.19	4.23	3.25	0.03	100
	0.979493	0.85	0.966114	0.787709	0.375	0.958333	0.809524	0.83432	0.870769	0		0.74
	74.99	0.17	13.28	1.79	0.16	0.23	1.47	5.07	2.83	0	100
	76.43	0.21	12.76	1.57	0.06	0.28	1.29	4.23	3.13	0.05	100
	0.981159	0.809524	0.960843	0.877095	0.375	0.821429	0.877551	0.83432	0.904153	0		0.74
	74.99	0.17	13.28	1.79	0.16	0.23	1.47	5.07	2.83	0	100
	76.04	0.23	12.99	1.6	0.06	0.3	1.34	4.26	3.13	0.04	100
	0.986191	0.73913	0.978163	0.893855	0.375	0.766667	0.911565	0.840237	0.904153	0		0.74
	74.99	0.17	13.28	1.79	0.16	0.23	1.47	5.07	2.83	0	100
	77.1	0.12	12.66	1.11	0.06	0.26	0.89	4.1	3.68	0.02	100
	0.972633	0.705882	0.953313	0.620112	0.375	0.884615	0.605442	0.808679	0.769022	0		0.67
	74.99	0.17	13.28	1.79	0.16	0.23	1.47	5.07	2.83	0	100
	73.36	0.22	14.35	2.04	0.06	0.36	1.82	4.44	3.31	0.05	100
	0.978264	0.772727	0.925436	0.877451	0.375	0.638889	0.807692	0.87574	0.854985	0		0.71
	74.99	0.17	13.28	1.79	0.16	0.23	1.47	5.07	2.83	0	100
	72.39	0.25	14.84	2.19	0.06	0.46	2.05	4.52	3.19	0.05	100
	0.965329	0.68	0.894879	0.817352	0.375	0.5	0.717073	0.891519	0.887147	0		0.67
SEM particle 3	75.4	0.2	12.98	2.21	0.16	0.2	1.52	4.06	3.26	0	100
	76.08	0.2	12.97	1.58	0.06	0.27	1.29	4.3	3.2	0.04	100
	0.991062	1	0.99923	0.714932	0.375	0.740741	0.848684	0.944186	0.981595	0		0.76
	75.4	0.2	12.98	2.21	0.16	0.2	1.52	4.06	3.26	0	100
	76.11	0.14	12.77	1.51	0.06	0.47	1.31	3.98	3.61	0.03	100
	0.990671	0.7	0.983821	0.683258	0.375	0.425532	0.861842	0.980296	0.903047	0		0.69
	75.4	0.2	12.98	2.21	0.16	0.2	1.52	4.06	3.26	0	100
	77.61	0.1	12.46	0.99	0.05	0.09	0.69	4.15	3.83	0.02	100
	0.971524	0.5	0.959938	0.447964	0.3125	0.45	0.453947	0.978313	0.851175	0		0.59
	75.4	0.2	12.98	2.21	0.16	0.2	1.52	4.06	3.26	0	100
	77.09	0.19	12.56	1.4	0.06	0.17	1.19	4.16	3.14	0.04	100
	0.978078	0.95	0.967643	0.633484	0.375	0.85	0.782895	0.975962	0.96319	0		0.75
	75.4	0.2	12.98	2.21	0.16	0.2	1.52	4.06	3.26	0	100
	76.13	0.21	12.95	1.58	0.06	0.26	1.3	4.26	3.18	0.05	100
	0.990411	0.952381	0.997689	0.714932	0.375	0.769231	0.855263	0.953052	0.97546	0		0.76
	75.4	0.2	12.98	2.21	0.16	0.2	1.52	4.06	3.26	0	100
	76.56	0.2	12.83	1.41	0.06	0.24	1.19	4.23	3.25	0.03	100
	0.984848	1	0.988444	0.638009	0.375	0.833333	0.782895	0.959811	0.996933	0		0.76
	75.4	0.2	12.98	2.21	0.16	0.2	1.52	4.06	3.26	0	100
	76.43	0.21	12.76	1.57	0.06	0.28	1.29	4.23	3.13	0.05	100
	0.986524	0.952381	0.983051	0.710407	0.375	0.714286	0.848684	0.959811	0.960123	0		0.75
	75.4	0.2	12.98	2.21	0.16	0.2	1.52	4.06	3.26	0	100
	76.04	0.23	12.99	1.6	0.06	0.3	1.34	4.26	3.13	0.04	100
	0.991583	0.869565	0.99923	0.723982	0.375	0.666667	0.881579	0.953052	0.960123	0		0.74
	75.4	0.2	12.98	2.21	0.16	0.2	1.52	4.06	3.26	0	100
	77.1	0.12	12.66	1.11	0.06	0.26	0.89	4.1	3.68	0.02	100
	0.977951	0.6	0.975347	0.502262	0.375	0.769231	0.585526	0.990244	0.88587	0		0.67
	75.4	0.2	12.98	2.21	0.16	0.2	1.52	4.06	3.26	0	100
	73.36	0.22	14.35	2.04	0.06	0.36	1.82	4.44	3.31	0.05	100
	0.972944	0.909091	0.90453	0.923077	0.375	0.555556	0.835165	0.914414	0.984894	0		0.74
	75.4	0.2	12.98	2.21	0.16	0.2	1.52	4.06	3.26	0	100
	72.39	0.25	14.84	2.19	0.06	0.46	2.05	4.52	3.19	0.05	100
	0.96008	0.8	0.874663	0.99095	0.375	0.434783	0.741463	0.89823	0.978528	0		0.71
SEM particle 4	73.27	0.15	14.48	1.78	0.23	0.25	1.23	5.54	3.06	0.01	100
	76.08	0.2	12.97	1.58	0.06	0.27	1.29	4.3	3.2	0.04	100
	0.963065	0.75	0.895718	0.88764	0.26087	0.925926	0.953488	0.776173	0.95625	0.25		0.76
	73.27	0.15	14.48	1.78	0.23	0.25	1.23	5.54	3.06	0.01	100
	76.11	0.14	12.77	1.51	0.06	0.47	1.31	3.98	3.61	0.03	100
	0.962686	0.933333	0.881906	0.848315	0.26087	0.531915	0.938931	0.718412	0.847645	0.333333		0.73
	73.27	0.15	14.48	1.78	0.23	0.25	1.23	5.54	3.06	0.01	100
	77.61	0.1	12.46	0.99	0.05	0.09	0.69	4.15	3.83	0.02	100
	0.944079	0.666667	0.860497	0.55618	0.217391	0.36	0.560976	0.749097	0.798956	0.5		0.62
	73.27	0.15	14.48	1.78	0.23	0.25	1.23	5.54	3.06	0.01	100
	77.09	0.19	12.56	1.4	0.06	0.17	1.19	4.16	3.14	0.04	100
	0.950448	0.789474	0.867403	0.786517	0.26087	0.68	0.96748	0.750903	0.974522	0.25		0.73
	73.27	0.15	14.48	1.78	0.23	0.25	1.23	5.54	3.06	0.01	100
	76.13	0.21	12.95	1.58	0.06	0.26	1.3	4.26	3.18	0.05	100
	0.962433	0.714286	0.894337	0.88764	0.26087	0.961538	0.946154	0.768953	0.962264	0.2		0.76
	73.27	0.15	14.48	1.78	0.23	0.25	1.23	5.54	3.06	0.01	100
	76.56	0.2	12.83	1.41	0.06	0.24	1.19	4.23	3.25	0.03	100
	0.957027	0.75	0.88605	0.792135	0.26087	0.96	0.96748	0.763538	0.941538	0.333333		0.76
	73.27	0.15	14.48	1.78	0.23	0.25	1.23	5.54	3.06	0.01	100
	76.43	0.21	12.76	1.57	0.06	0.28	1.29	4.23	3.13	0.05	100
	0.958655	0.714286	0.881215	0.882022	0.26087	0.892857	0.953488	0.763538	0.977636	0.2		0.75
	73.27	0.15	14.48	1.78	0.23	0.25	1.23	5.54	3.06	0.01	100
	76.04	0.23	12.99	1.6	0.06	0.3	1.34	4.26	3.13	0.04	100
	0.963572	0.652174	0.897099	0.898876	0.26087	0.833333	0.91791	0.768953	0.977636	0.25		0.74
	73.27	0.15	14.48	1.78	0.23	0.25	1.23	5.54	3.06	0.01	100
	77.1	0.12	12.66	1.11	0.06	0.26	0.89	4.1	3.68	0.02	100
	0.950324	0.8	0.874309	0.623596	0.26087	0.961538	0.723577	0.740072	0.831522	0.5		0.73
	73.27	0.15	14.48	1.78	0.23	0.25	1.23	5.54	3.06	0.01	100
	73.36	0.22	14.35	2.04	0.06	0.36	1.82	4.44	3.31	0.05	100
	0.998773	0.681818	0.991022	0.872549	0.26087	0.694444	0.675824	0.801444	0.924471	0.2		0.71
	73.27	0.15	14.48	1.78	0.23	0.25	1.23	5.54	3.06	0.01	100
	72.39	0.25	14.84	2.19	0.06	0.46	2.05	4.52	3.19	0.05	100
	0.98799	0.6	0.975741	0.812785	0.26087	0.543478	0.6	0.815884	0.959248	0.2		0.68
SEM particle 5	76.76	0.09	13.19	0.98	0	0.18	0.68	5.13	2.98	0.01	100
	76.08	0.2	12.97	1.58	0.06	0.27	1.29	4.3	3.2	0.04	100
	0.991141	0.45	0.983321	0.620253	0	0.666667	0.527132	0.838207	0.93125	0.25		0.63
	76.76	0.09	13.19	0.98	0	0.18	0.68	5.13	2.98	0.01	100
	76.11	0.14	12.77	1.51	0.06	0.47	1.31	3.98	3.61	0.03	100
	0.991532	0.642857	0.968158	0.649007	0	0.382979	0.519084	0.775828	0.825485	0.333333		0.61
	76.76	0.09	13.19	0.98	0	0.18	0.68	5.13	2.98	0.01	100
	77.61	0.1	12.46	0.99	0.05	0.09	0.69	4.15	3.83	0.02	100
	0.989048	0.9	0.944655	0.989899	0	0.5	0.985507	0.808967	0.778068	0.5		0.74
	76.76	0.09	13.19	0.98	0	0.18	0.68	5.13	2.98	0.01	100
	77.09	0.19	12.56	1.4	0.06	0.17	1.19	4.16	3.14	0.04	100
	0.995719	0.473684	0.952237	0.7	0	0.944444	0.571429	0.810916	0.949045	0.25		0.66
	76.76	0.09	13.19	0.98	0	0.18	0.68	5.13	2.98	0.01	100
	76.13	0.21	12.95	1.58	0.06	0.26	1.3	4.26	3.18	0.05	100
	0.991793	0.428571	0.981804	0.620253	0	0.692308	0.523077	0.830409	0.937107	0.2		0.62
	76.76	0.09	13.19	0.98	0	0.18	0.68	5.13	2.98	0.01	100
	76.56	0.2	12.83	1.41	0.06	0.24	1.19	4.23	3.25	0.03	100
	0.997394	0.45	0.972707	0.695035	0	0.75	0.571429	0.824561	0.916923	0.333333		0.65
	76.76	0.09	13.19	0.98	0	0.18	0.68	5.13	2.98	0.01	100
	76.43	0.21	12.76	1.57	0.06	0.28	1.29	4.23	3.13	0.05	100
	0.995701	0.428571	0.9674	0.624204	0	0.642857	0.527132	0.824561	0.952077	0.2		0.62
	76.76	0.09	13.19	0.98	0	0.18	0.68	5.13	2.98	0.01	100
	76.04	0.23	12.99	1.6	0.06	0.3	1.34	4.26	3.13	0.04	100
	0.99062	0.391304	0.984837	0.6125	0	0.6	0.507463	0.830409	0.952077	0.25		0.61
	76.76	0.09	13.19	0.98	0	0.18	0.68	5.13	2.98	0.01	100
	77.1	0.12	12.66	1.11	0.06	0.26	0.89	4.1	3.68	0.02	100
	0.99559	0.75	0.959818	0.882883	0	0.692308	0.764045	0.79922	0.809783	0.5		0.72
	76.76	0.09	13.19	0.98	0	0.18	0.68	5.13	2.98	0.01	100
	73.36	0.22	14.35	2.04	0.06	0.36	1.82	4.44	3.31	0.05	100
	0.955706	0.409091	0.919164	0.480392	0	0.5	0.373626	0.865497	0.900302	0.2		0.56
	76.76	0.09	13.19	0.98	0	0.18	0.68	5.13	2.98	0.01	100
	72.39	0.25	14.84	2.19	0.06	0.46	2.05	4.52	3.19	0.05	100
	0.943069	0.36	0.888814	0.447489	0	0.391304	0.331707	0.881092	0.934169	0.2		0.54
SEM particle 6	76.33	0.07	13.62	1.1	0.14	0.17	0.46	5.04	3.06	0.01	100
	76.08	0.2	12.97	1.58	0.06	0.27	1.29	4.3	3.2	0.04	100
	0.996725	0.35	0.952276	0.696203	0.428571	0.62963	0.356589	0.853175	0.95625	0.25		0.65
	76.33	0.07	13.62	1.1	0.14	0.17	0.46	5.04	3.06	0.01	100
	76.11	0.14	12.77	1.51	0.06	0.47	1.31	3.98	3.61	0.03	100
	0.997118	0.5	0.937592	0.728477	0.428571	0.361702	0.351145	0.789683	0.847645	0.333333		0.63
	76.33	0.07	13.62	1.1	0.14	0.17	0.46	5.04	3.06	0.01	100
	77.61	0.1	12.46	0.99	0.05	0.09	0.69	4.15	3.83	0.02	100
	0.983507	0.7	0.914831	0.9	0.357143	0.529412	0.666667	0.823413	0.798956	0.5		0.72
	76.33	0.07	13.62	1.1	0.14	0.17	0.46	5.04	3.06	0.01	100
	77.09	0.19	12.56	1.4	0.06	0.17	1.19	4.16	3.14	0.04	100
	0.990141	0.368421	0.922173	0.785714	0.428571	1	0.386555	0.825397	0.974522	0.25		0.69
	76.33	0.07	13.62	1.1	0.14	0.17	0.46	5.04	3.06	0.01	100
	76.13	0.21	12.95	1.58	0.06	0.26	1.3	4.26	3.18	0.05	100
	0.99738	0.333333	0.950808	0.696203	0.428571	0.653846	0.353846	0.845238	0.962264	0.2		0.64
	76.33	0.07	13.62	1.1	0.14	0.17	0.46	5.04	3.06	0.01	100
	76.56	0.2	12.83	1.41	0.06	0.24	1.19	4.23	3.25	0.03	100
	0.996996	0.35	0.941997	0.780142	0.428571	0.708333	0.386555	0.839286	0.941538	0.333333		0.67
	76.33	0.07	13.62	1.1	0.14	0.17	0.46	5.04	3.06	0.01	100
	76.43	0.21	12.76	1.57	0.06	0.28	1.29	4.23	3.13	0.05	100
	0.998692	0.333333	0.936858	0.700637	0.428571	0.607143	0.356589	0.839286	0.977636	0.2		0.64
	76.33	0.07	13.62	1.1	0.14	0.17	0.46	5.04	3.06	0.01	100
	76.04	0.23	12.99	1.6	0.06	0.3	1.34	4.26	3.13	0.04	100
	0.996201	0.304348	0.953744	0.6875	0.428571	0.566667	0.343284	0.845238	0.977636	0.25		0.64
	76.33	0.07	13.62	1.1	0.14	0.17	0.46	5.04	3.06	0.01	100
	77.1	0.12	12.66	1.11	0.06	0.26	0.89	4.1	3.68	0.02	100
	0.990013	0.583333	0.929515	0.990991	0.428571	0.653846	0.516854	0.813492	0.831522	0.5		0.72
	76.33	0.07	13.62	1.1	0.14	0.17	0.46	5.04	3.06	0.01	100
	73.36	0.22	14.35	2.04	0.06	0.36	1.82	4.44	3.31	0.05	100
	0.96109	0.318182	0.949129	0.539216	0.428571	0.472222	0.252747	0.880952	0.924471	0.2		0.59
	76.33	0.07	13.62	1.1	0.14	0.17	0.46	5.04	3.06	0.01	100
	72.39	0.25	14.84	2.19	0.06	0.46	2.05	4.52	3.19	0.05	100
	0.948382	0.28	0.91779	0.502283	0.428571	0.369565	0.22439	0.896825	0.959248	0.2		0.57

## Sheet: ElMisti
This paper
Sample	SiO2	TiO2	Al2O3	FeO	MnO	MgO	CaO	Na2O	K2O	P2O5	Total
WDS particle 3	76.17	0.25	12.39	1.54	0.05	0.3	1.34	5.24	2.65	0.06	100
WDS particle 4	75.76	0.22	13.39	1.77	0.06	0.31	1.41	4.4	2.61	0.06	100
SEM particle 2	74.99	0.17	13.28	1.79	0.16	0.23	1.47	5.07	2.83	0	100
SEM particle 3	75.4	0.2	12.98	2.21	0.16	0.2	1.52	4.06	3.26	0	100
SEM particle 4	73.27	0.15	14.48	1.78	0.23	0.25	1.23	5.54	3.06	0.01	100
SEM particle 5	76.76	0.09	13.19	0.98	0	0.18	0.68	5.13	2.98	0.01	100
SEM particle 6	76.33	0.07	13.62	1.1	0.14	0.17	0.46	5.04	3.06	0.01	100
El Misti
Sample.Name	SiO2	TiO2	Al2O3	FeO	MnO	MgO	CaO	Na2O	K2O	P2O5	Total.Normalized	Original.Total
MIS-02-109	71.94	0.79	13.31	3.08	0.07	0.4	0.85	4.66	4.89	NaN	100	97.25
MIS-02-104	64.04	0.77	17.01	4.33	0.08	1.72	4	4.95	3.11	NaN	100	97.24
MIS-02-117	69.57	0.64	15.23	2.67	0.05	0.76	2.09	4.65	4.34	NaN	100	97.86
WDS particle 3	76.17	0.25	12.39	1.54	0.05	0.3	1.34	5.24	2.65	0.06	100
	71.94	0.79	13.31	3.08	0.07	0.4	0.85	4.66	4.89	NaN	100
	1.0588	0.316456	0.930879	0.5	0.714286	0.75	1.57647	1.12446	0.541922			0.83
	76.17	0.25	12.39	1.54	0.05	0.3	1.34	5.24	2.65	0.06	100
	64.04	0.77	17.01	4.33	0.08	1.72	4	4.95	3.11	NaN	100
	0.840751	0.324675	0.728395	0.355658	0.625	0.174419	0.335	0.944656	0.85209			0.58
	76.17	0.25	12.39	1.54	0.05	0.3	1.34	5.24	2.65	0.06	100
	69.57	0.64	15.23	2.67	0.05	0.76	2.09	4.65	4.34	NaN	100
	0.913352	0.390625	0.813526	0.576779	1	0.394737	0.641148	0.887405	0.610599			0.69
WDS particle 4	75.76	0.22	13.39	1.77	0.06	0.31	1.41	4.4	2.61	0.06	100
	71.94	0.79	13.31	3.08	0.07	0.4	0.85	4.66	4.89	NaN	100
	1.0531	0.278481	1.00601	0.574675	0.857143	0.775	1.65882	0.944206	0.533742			0.85
	75.76	0.22	13.39	1.77	0.06	0.31	1.41	4.4	2.61	0.06	100
	64.04	0.77	17.01	4.33	0.08	1.72	4	4.95	3.11	NaN	100
	0.845301	0.285714	0.787184	0.408776	0.75	0.180233	0.3525	0.888889	0.839228			0.59
	75.76	0.22	13.39	1.77	0.06	0.31	1.41	4.4	2.61	0.06	100
	69.57	0.64	15.23	2.67	0.05	0.76	2.09	4.65	4.34	NaN	100
	0.918295	0.34375	0.879186	0.662921	0.833333	0.407895	0.674641	0.946237	0.601382			0.7
SEM particle 2	74.99	0.17	13.28	1.79	0.16	0.23	1.47	5.07	2.83	0	100
	71.94	0.79	13.31	3.08	0.07	0.4	0.85	4.66	4.89	NaN	100
	1.0424	0.21519	0.997746	0.581169	2.28571	0.575	1.72941	1.08798	0.578732			1.01
	74.99	0.17	13.28	1.79	0.16	0.23	1.47	5.07	2.83	0	100
	64.04	0.77	17.01	4.33	0.08	1.72	4	4.95	3.11	NaN	100
	0.853981	0.220779	0.780717	0.413395	0.5	0.133721	0.3675	0.976331	0.909968			0.57
	74.99	0.17	13.28	1.79	0.16	0.23	1.47	5.07	2.83	0	100
	69.57	0.64	15.23	2.67	0.05	0.76	2.09	4.65	4.34	NaN	100
	0.927724	0.265625	0.871963	0.670412	0.3125	0.302632	0.703349	0.91716	0.652074			0.62
SEM particle 3	75.4	0.2	12.98	2.21	0.16	0.2	1.52	4.06	3.26	0	100
	71.94	0.79	13.31	3.08	0.07	0.4	0.85	4.66	4.89	NaN	100
	1.0481	0.253165	0.975207	0.717532	2.28571	0.5	1.78824	0.871245	0.666667			1.01
	75.4	0.2	12.98	2.21	0.16	0.2	1.52	4.06	3.26	0	100
	64.04	0.77	17.01	4.33	0.08	1.72	4	4.95	3.11	NaN	100
	0.849337	0.25974	0.763081	0.510393	0.5	0.116279	0.38	0.820202	0.953988			0.57
	75.4	0.2	12.98	2.21	0.16	0.2	1.52	4.06	3.26	0	100
	69.57	0.64	15.23	2.67	0.05	0.76	2.09	4.65	4.34	NaN	100
	0.922679	0.3125	0.852265	0.827715	0.3125	0.263158	0.727273	0.873118	0.751152			0.65
SEM particle 4	73.27	0.15	14.48	1.78	0.23	0.25	1.23	5.54	3.06	0.01	100
	71.94	0.79	13.31	3.08	0.07	0.4	0.85	4.66	4.89	NaN	100
	1.01849	0.189873	1.0879	0.577922	3.28571	0.625	1.44706	1.18884	0.625767			1.12
	73.27	0.15	14.48	1.78	0.23	0.25	1.23	5.54	3.06	0.01	100
	64.04	0.77	17.01	4.33	0.08	1.72	4	4.95	3.11	NaN	100
	0.874028	0.194805	0.851264	0.411085	0.347826	0.145349	0.3075	0.893502	0.983923			0.56
	73.27	0.15	14.48	1.78	0.23	0.25	1.23	5.54	3.06	0.01	100
	69.57	0.64	15.23	2.67	0.05	0.76	2.09	4.65	4.34	NaN	100
	0.949502	0.234375	0.950755	0.666667	0.217391	0.328947	0.588517	0.83935	0.705069			0.61
SEM particle 5	76.76	0.09	13.19	0.98	0	0.18	0.68	5.13	2.98	0.01	100
	71.94	0.79	13.31	3.08	0.07	0.4	0.85	4.66	4.89	NaN	100
	1.067	0.113924	0.990984	0.318182	0	0.45	0.8	1.10086	0.609407			0.61
	76.76	0.09	13.19	0.98	0	0.18	0.68	5.13	2.98	0.01	100
	64.04	0.77	17.01	4.33	0.08	1.72	4	4.95	3.11	NaN	100
	0.834289	0.116883	0.775426	0.226328	0	0.104651	0.17	0.964912	0.958199			0.46
	76.76	0.09	13.19	0.98	0	0.18	0.68	5.13	2.98	0.01	100
	69.57	0.64	15.23	2.67	0.05	0.76	2.09	4.65	4.34	NaN	100
	0.906331	0.140625	0.866054	0.367041	0	0.236842	0.325359	0.906433	0.686636			0.49
SEM particle 6	76.33	0.07	13.62	1.1	0.14	0.17	0.46	5.04	3.06	0.01	100
	71.94	0.79	13.31	3.08	0.07	0.4	0.85	4.66	4.89	NaN	100
	1.06102	0.0886076	1.02329	0.357143	2	0.425	0.541176	1.08155	0.625767			0.8
	76.33	0.07	13.62	1.1	0.14	0.17	0.46	5.04	3.06	0.01	100
	64.04	0.77	17.01	4.33	0.08	1.72	4	4.95	3.11	NaN	100
	0.838989	0.0909091	0.800705	0.254042	0.571429	0.0988372	0.115	0.982143	0.983923			0.53
	76.33	0.07	13.62	1.1	0.14	0.17	0.46	5.04	3.06	0.01	100
	69.57	0.64	15.23	2.67	0.05	0.76	2.09	4.65	4.34	NaN	100
	0.911437	0.109375	0.894288	0.411985	0.357143	0.223684	0.220096	0.922619	0.705069			0.53

## Sheet: Kuwae Robin
This paper
Sample	SiO2	TiO2	Al2O3	FeO	MnO	MgO	CaO	Na2O	K2O	P2O5	Total
WDS particle 3	76.17	0.25	12.39	1.54	0.05	0.3	1.34	5.24	2.65	0.06	100
WDS particle 4	75.76	0.22	13.39	1.77	0.06	0.31	1.41	4.4	2.61	0.06	100
SEM particle 2	74.99	0.17	13.28	1.79	0.16	0.23	1.47	5.07	2.83	0	100
SEM particle 3	75.4	0.2	12.98	2.21	0.16	0.2	1.52	4.06	3.26	0	100
SEM particle 4	73.27	0.15	14.48	1.78	0.23	0.25	1.23	5.54	3.06	0.01	100
SEM particle 5	76.76	0.09	13.19	0.98	0	0.18	0.68	5.13	2.98	0.01	100
SEM particle 6	76.33	0.07	13.62	1.1	0.14	0.17	0.46	5.04	3.06	0.01	100
Kuwae Robin
Sample.Name	SiO2	TiO2	Al2O3	FeO	MnO	MgO	CaO	Na2O	K2O	P2O5	Total.Normalized	Original.Total
T2G-T2H	55.92	0.97	14.94	10.83	0.24	3.83	7.98	3.37	1.91	NaN	100	98.3
T2E-T2F	53.97	0.9	14.98	11.22	0.24	4.69	9.74	2.74	1.51	NaN	100	98.39
T2J-T2K-T4B	66.72	0.69	14.75	5.72	0.14	1.2	3.63	4.91	2.24	NaN	100	99.79
HD6+WFD3,4,5	68.78	0.59	13.94	4.62	0.08	1.28	2.91	4.25	3.55	NaN	100	99.41
DYKE	67.83	0.52	14.82	4.85	0.12	1.08	3.59	4.24	2.96	NaN	100	99.77
WDS particle 3	76.17	0.25	12.39	1.54	0.05	0.3	1.34	5.24	2.65	0.06	100
	55.92	0.97	14.94	10.83	0.24	3.83	7.98	3.37	1.91	NaN	100
	1.36212	0.257732	0.829317	0.142198	0.208333	0.078329	0.16792	1.5549	1.38743			0.67
	76.17	0.25	12.39	1.54	0.05	0.3	1.34	5.24	2.65	0.06	100
	53.97	0.9	14.98	11.22	0.24	4.69	9.74	2.74	1.51	NaN	100
	0.708547	0.277778	0.827103	0.137255	0.208333	0.0639659	0.137577	0.522901	0.569811			0.38
	76.17	0.25	12.39	1.54	0.05	0.3	1.34	5.24	2.65	0.06	100
	66.72	0.69	14.75	5.72	0.14	1.2	3.63	4.91	2.24	NaN	100
	0.875935	0.362319	0.84	0.269231	0.357143	0.25	0.369146	0.937023	0.845283			0.57
	76.17	0.25	12.39	1.54	0.05	0.3	1.34	5.24	2.65	0.06	100
	68.78	0.59	13.94	4.62	0.08	1.28	2.91	4.25	3.55	NaN	100
	0.90298	0.423729	0.888809	0.333333	0.625	0.234375	0.460481	0.811069	0.746479			0.6
	76.17	0.25	12.39	1.54	0.05	0.3	1.34	5.24	2.65	0.06	100
	67.83	0.52	14.82	4.85	0.12	1.08	3.59	4.24	2.96	NaN	100
	0.890508	0.480769	0.836032	0.317526	0.416667	0.277778	0.373259	0.80916	0.89527			0.59
WDS particle 4	75.76	0.22	13.39	1.77	0.06	0.31	1.41	4.4	2.61	0.06	100
	55.92	0.97	14.94	10.83	0.24	3.83	7.98	3.37	1.91	NaN	100
	1.35479	0.226804	0.896252	0.163435	0.25	0.0809399	0.176692	1.30564	1.36649			0.65
	75.76	0.22	13.39	1.77	0.06	0.31	1.41	4.4	2.61	0.06	100
	53.97	0.9	14.98	11.22	0.24	4.69	9.74	2.74	1.51	NaN	100
	0.712381	0.244444	0.893858	0.157754	0.25	0.0660981	0.144764	0.622727	0.578544			0.41
	75.76	0.22	13.39	1.77	0.06	0.31	1.41	4.4	2.61	0.06	100
	66.72	0.69	14.75	5.72	0.14	1.2	3.63	4.91	2.24	NaN	100
	0.880676	0.318841	0.907797	0.309441	0.428571	0.258333	0.38843	0.89613	0.858238			0.58
	75.76	0.22	13.39	1.77	0.06	0.31	1.41	4.4	2.61	0.06	100
	68.78	0.59	13.94	4.62	0.08	1.28	2.91	4.25	3.55	NaN	100
	0.907867	0.372881	0.960545	0.383117	0.75	0.242188	0.484536	0.965909	0.735211			0.64
	75.76	0.22	13.39	1.77	0.06	0.31	1.41	4.4	2.61	0.06	100
	67.83	0.52	14.82	4.85	0.12	1.08	3.59	4.24	2.96	NaN	100
	0.895327	0.423077	0.903509	0.364948	0.5	0.287037	0.392758	0.963636	0.881757			0.62
SEM particle 2	74.99	0.17	13.28	1.79	0.16	0.23	1.47	5.07	2.83	0	100
	55.92	0.97	14.94	10.83	0.24	3.83	7.98	3.37	1.91	NaN	100
	1.34102	0.175258	0.888889	0.165282	0.666667	0.0600522	0.184211	1.50445	1.48168			0.72
	74.99	0.17	13.28	1.79	0.16	0.23	1.47	5.07	2.83	0	100
	53.97	0.9	14.98	11.22	0.24	4.69	9.74	2.74	1.51	NaN	100
	0.719696	0.188889	0.886515	0.159537	0.666667	0.0490405	0.150924	0.540434	0.533569			0.43
	74.99	0.17	13.28	1.79	0.16	0.23	1.47	5.07	2.83	0	100
	66.72	0.69	14.75	5.72	0.14	1.2	3.63	4.91	2.24	NaN	100
	0.889719	0.246377	0.900339	0.312937	0.875	0.191667	0.404959	0.968442	0.791519			0.62
	74.99	0.17	13.28	1.79	0.16	0.23	1.47	5.07	2.83	0	100
	68.78	0.59	13.94	4.62	0.08	1.28	2.91	4.25	3.55	NaN	100
	0.917189	0.288136	0.952654	0.387446	0.5	0.179688	0.505155	0.838264	0.797183			0.6
	74.99	0.17	13.28	1.79	0.16	0.23	1.47	5.07	2.83	0	100
	67.83	0.52	14.82	4.85	0.12	1.08	3.59	4.24	2.96	NaN	100
	0.904521	0.326923	0.896086	0.369072	0.75	0.212963	0.409471	0.836292	0.956081			0.63
SEM particle 3	75.4	0.2	12.98	2.21	0.16	0.2	1.52	4.06	3.26	0	100
	55.92	0.97	14.94	10.83	0.24	3.83	7.98	3.37	1.91	NaN	100
	1.34835	0.206186	0.868809	0.204063	0.666667	0.0522193	0.190476	1.20475	1.70681			0.72
	75.4	0.2	12.98	2.21	0.16	0.2	1.52	4.06	3.26	0	100
	53.97	0.9	14.98	11.22	0.24	4.69	9.74	2.74	1.51	NaN	100
	0.715782	0.222222	0.866489	0.19697	0.666667	0.0426439	0.156057	0.674877	0.46319			0.44
	75.4	0.2	12.98	2.21	0.16	0.2	1.52	4.06	3.26	0	100
	66.72	0.69	14.75	5.72	0.14	1.2	3.63	4.91	2.24	NaN	100
	0.884881	0.289855	0.88	0.386364	0.875	0.166667	0.418733	0.826884	0.687117			0.6
	75.4	0.2	12.98	2.21	0.16	0.2	1.52	4.06	3.26	0	100
	68.78	0.59	13.94	4.62	0.08	1.28	2.91	4.25	3.55	NaN	100
	0.912202	0.338983	0.931133	0.478355	0.5	0.15625	0.522337	0.955294	0.91831			0.63
	75.4	0.2	12.98	2.21	0.16	0.2	1.52	4.06	3.26	0	100
	67.83	0.52	14.82	4.85	0.12	1.08	3.59	4.24	2.96	NaN	100
	0.899602	0.384615	0.875843	0.45567	0.75	0.185185	0.423398	0.957547	0.907975			0.65
SEM particle 4	73.27	0.15	14.48	1.78	0.23	0.25	1.23	5.54	3.06	0.01	100
	55.92	0.97	14.94	10.83	0.24	3.83	7.98	3.37	1.91	NaN	100
	1.31026	0.154639	0.96921	0.164358	0.958333	0.0652742	0.154135	1.64392	1.60209			0.78
	73.27	0.15	14.48	1.78	0.23	0.25	1.23	5.54	3.06	0.01	100
	53.97	0.9	14.98	11.22	0.24	4.69	9.74	2.74	1.51	NaN	100
	0.736591	0.166667	0.966622	0.158645	0.958333	0.0533049	0.126283	0.494585	0.493464			0.46
	73.27	0.15	14.48	1.78	0.23	0.25	1.23	5.54	3.06	0.01	100
	66.72	0.69	14.75	5.72	0.14	1.2	3.63	4.91	2.24	NaN	100
	0.910605	0.217391	0.981695	0.311189	0.608696	0.208333	0.338843	0.886282	0.732026			0.58
	73.27	0.15	14.48	1.78	0.23	0.25	1.23	5.54	3.06	0.01	100
	68.78	0.59	13.94	4.62	0.08	1.28	2.91	4.25	3.55	NaN	100
	0.93872	0.254237	0.962707	0.385281	0.347826	0.195312	0.42268	0.767148	0.861972			0.57
	73.27	0.15	14.48	1.78	0.23	0.25	1.23	5.54	3.06	0.01	100
	67.83	0.52	14.82	4.85	0.12	1.08	3.59	4.24	2.96	NaN	100
	0.925754	0.288462	0.977058	0.36701	0.521739	0.231481	0.342618	0.765343	0.96732			0.6
SEM particle 5	76.76	0.09	13.19	0.98	0	0.18	0.68	5.13	2.98	0.01	100
	55.92	0.97	14.94	10.83	0.24	3.83	7.98	3.37	1.91	NaN	100
	1.37268	0.0927835	0.882865	0.0904894	0	0.0469974	0.085213	1.52226	1.56021			0.63
	76.76	0.09	13.19	0.98	0	0.18	0.68	5.13	2.98	0.01	100
	53.97	0.9	14.98	11.22	0.24	4.69	9.74	2.74	1.51	NaN	100
	0.703101	0.1	0.880507	0.087344	0	0.0383795	0.0698152	0.534113	0.506711			0.32
	76.76	0.09	13.19	0.98	0	0.18	0.68	5.13	2.98	0.01	100
	66.72	0.69	14.75	5.72	0.14	1.2	3.63	4.91	2.24	NaN	100
	0.869203	0.130435	0.894237	0.171329	0	0.15	0.187328	0.957115	0.751678			0.46
	76.76	0.09	13.19	0.98	0	0.18	0.68	5.13	2.98	0.01	100
	68.78	0.59	13.94	4.62	0.08	1.28	2.91	4.25	3.55	NaN	100
	0.89604	0.152542	0.946198	0.212121	0	0.140625	0.233677	0.82846	0.839437			0.47
	76.76	0.09	13.19	0.98	0	0.18	0.68	5.13	2.98	0.01	100
	67.83	0.52	14.82	4.85	0.12	1.08	3.59	4.24	2.96	NaN	100
	0.883663	0.173077	0.890013	0.202062	0	0.166667	0.189415	0.826511	0.993289			0.48
SEM particle 6	76.33	0.07	13.62	1.1	0.14	0.17	0.46	5.04	3.06	0.01	100
	55.92	0.97	14.94	10.83	0.24	3.83	7.98	3.37	1.91	NaN	100
	1.36499	0.0721649	0.911647	0.10157	0.583333	0.0443864	0.0576441	1.49555	1.60209			0.69
	76.33	0.07	13.62	1.1	0.14	0.17	0.46	5.04	3.06	0.01	100
	53.97	0.9	14.98	11.22	0.24	4.69	9.74	2.74	1.51	NaN	100
	0.707061	0.0777778	0.909212	0.0980392	0.583333	0.0362473	0.0472279	0.543651	0.493464			0.39
	76.33	0.07	13.62	1.1	0.14	0.17	0.46	5.04	3.06	0.01	100
	66.72	0.69	14.75	5.72	0.14	1.2	3.63	4.91	2.24	NaN	100
	0.874099	0.101449	0.92339	0.192308	1	0.141667	0.126722	0.974206	0.732026			0.56
	76.33	0.07	13.62	1.1	0.14	0.17	0.46	5.04	3.06	0.01	100
	68.78	0.59	13.94	4.62	0.08	1.28	2.91	4.25	3.55	NaN	100
	0.901087	0.118644	0.977044	0.238095	0.571429	0.132812	0.158076	0.843254	0.861972			0.53
	76.33	0.07	13.62	1.1	0.14	0.17	0.46	5.04	3.06	0.01	100
	67.83	0.52	14.82	4.85	0.12	1.08	3.59	4.24	2.96	NaN	100
	0.888641	0.134615	0.919028	0.226804	0.857143	0.157407	0.128134	0.84127	0.96732			0.57

## Sheet: KuwaeWitterSelf
This paper
Sample	SiO2	TiO2	Al2O3	FeO	MnO	MgO	CaO	Na2O	K2O	P2O5	Total
WDS particle 3	76.17	0.25	12.39	1.54	0.05	0.3	1.34	5.24	2.65	0.06	100
WDS particle 4	75.76	0.22	13.39	1.77	0.06	0.31	1.41	4.4	2.61	0.06	100
SEM particle 2	74.99	0.17	13.28	1.79	0.16	0.23	1.47	5.07	2.83	0	100
SEM particle 3	75.4	0.2	12.98	2.21	0.16	0.2	1.52	4.06	3.26	0	100
SEM particle 4	73.27	0.15	14.48	1.78	0.23	0.25	1.23	5.54	3.06	0.01	100
SEM particle 5	76.76	0.09	13.19	0.98	0	0.18	0.68	5.13	2.98	0.01	100
SEM particle 6	76.33	0.07	13.62	1.1	0.14	0.17	0.46	5.04	3.06	0.01	100
Kuwae from Witter and Self
	SiO2	TiO2	Al2O3	FeO	MnO	MgO	CaO	Na2O	K2O	P2O5	Total.Normalized
KUWPFD	62.1	1.23	14.99	8.37	0.23	2.11	4.85	3.24	2.59	0.29	100
KUWPFD	55.34	1.07	15.99	11.06	0.21	3.91	7.82	2.93	1.41	0.27	100
KUWPFD	62.12	0.72	18.32	6.78	0.19	1.12	4.05	4.23	2.25	0.22	100
KUWJLB	54.25	1.32	14.62	11.28	0.22	4.61	8.23	2.69	2.34	0.42	100
KUWJLB	67.07	0.75	15.04	5.53	0.16	1.22	3.88	3.23	2.87	0.25	100
KUWSF	68.25	0.64	15.07	4.54	0.12	0.63	3.14	4.19	3.21	0.21	100
WDS particle 3	76.17	0.25	12.39	1.54	0.05	0.3	1.34	5.24	2.65	0.06	100
	62.1	1.23	14.99	8.37	0.23	2.11	4.85	3.24	2.59	0.29	100
	0.815282	0.203252	0.826551	0.18399	0.217391	0.14218	0.276289	0.618321	0.977358	0.206897		0.45
	76.17	0.25	12.39	1.54	0.05	0.3	1.34	5.24	2.65	0.06	100
	55.34	1.07	15.99	11.06	0.21	3.91	7.82	2.93	1.41	0.27	100
	0.726533	0.233645	0.774859	0.139241	0.238095	0.0767263	0.171355	0.55916	0.532075	0.222222		0.37
	76.17	0.25	12.39	1.54	0.05	0.3	1.34	5.24	2.65	0.06	100
	62.12	0.72	18.32	6.78	0.19	1.12	4.05	4.23	2.25	0.22	100
	0.815544	0.347222	0.67631	0.227139	0.263158	0.267857	0.330864	0.807252	0.849057	0.272727		0.49
	76.17	0.25	12.39	1.54	0.05	0.3	1.34	5.24	2.65	0.06	100
	54.25	1.32	14.62	11.28	0.22	4.61	8.23	2.69	2.34	0.42	100
	0.712223	0.189394	0.847469	0.136525	0.227273	0.0650759	0.162819	0.513359	0.883019	0.142857		0.39
	76.17	0.25	12.39	1.54	0.05	0.3	1.34	5.24	2.65	0.06	100
	67.07	0.75	15.04	5.53	0.16	1.22	3.88	3.23	2.87	0.25	100
	0.88053	0.333333	0.823803	0.278481	0.3125	0.245902	0.345361	0.616412	0.923345	0.24		0.5
	76.17	0.25	12.39	1.54	0.05	0.3	1.34	5.24	2.65	0.06	100
	68.25	0.64	15.07	4.54	0.12	0.63	3.14	4.19	3.21	0.21	100
	0.896022	0.390625	0.822163	0.339207	0.416667	0.47619	0.426752	0.799618	0.825545	0.285714		0.57
WDS particle 4	75.76	0.22	13.39	1.77	0.06	0.31	1.41	4.4	2.61	0.06	100
	75.76	0.22	13.39	1.77	0.06	0.31	1.41	4.4	2.61	0.06	100
	1	1	1	1	1	1	1	1	1	1		1
	75.76	0.22	13.39	1.77	0.06	0.31	1.41	4.4	2.61	0.06	100
	62.1	1.23	14.99	8.37	0.23	2.11	4.85	3.24	2.59	0.29	100
	0.819694	0.178862	0.893262	0.21147	0.26087	0.146919	0.290722	0.736364	0.992337	0.206897		0.47
	75.76	0.22	13.39	1.77	0.06	0.31	1.41	4.4	2.61	0.06	100
	55.34	1.07	15.99	11.06	0.21	3.91	7.82	2.93	1.41	0.27	100
	0.730465	0.205607	0.837398	0.160036	0.285714	0.0792839	0.180307	0.665909	0.54023	0.222222		0.39
	75.76	0.22	13.39	1.77	0.06	0.31	1.41	4.4	2.61	0.06	100
	62.12	0.72	18.32	6.78	0.19	1.12	4.05	4.23	2.25	0.22	100
	0.819958	0.305556	0.730895	0.261062	0.315789	0.276786	0.348148	0.961364	0.862069	0.272727		0.52
	75.76	0.22	13.39	1.77	0.06	0.31	1.41	4.4	2.61	0.06	100
	54.25	1.32	14.62	11.28	0.22	4.61	8.23	2.69	2.34	0.42	100
	0.716077	0.166667	0.915869	0.156915	0.272727	0.0672451	0.171324	0.611364	0.896552	0.142857		0.41
	75.76	0.22	13.39	1.77	0.06	0.31	1.41	4.4	2.61	0.06	100
	67.07	0.75	15.04	5.53	0.16	1.22	3.88	3.23	2.87	0.25	100
	0.885296	0.293333	0.890293	0.320072	0.375	0.254098	0.363402	0.734091	0.909408	0.24		0.53
	75.76	0.22	13.39	1.77	0.06	0.31	1.41	4.4	2.61	0.06	100
	68.25	0.64	15.07	4.54	0.12	0.63	3.14	4.19	3.21	0.21	100
	0.900871	0.34375	0.88852	0.389868	0.5	0.492063	0.449045	0.952273	0.813084	0.285714		0.6
SEM particle 2	74.99	0.17	13.28	1.79	0.16	0.23	1.47	5.07	2.83	0	100
	62.1	1.23	14.99	8.37	0.23	2.11	4.85	3.24	2.59	0.29	100
	0.82811	0.138211	0.885924	0.213859	0.695652	0.109005	0.303093	0.639053	0.915194	0		0.47
	74.99	0.17	13.28	1.79	0.16	0.23	1.47	5.07	2.83	0	100
	55.34	1.07	15.99	11.06	0.21	3.91	7.82	2.93	1.41	0.27	100
	0.737965	0.158879	0.830519	0.161844	0.761905	0.0588235	0.18798	0.577909	0.498233	0		0.4
	74.99	0.17	13.28	1.79	0.16	0.23	1.47	5.07	2.83	0	100
	62.12	0.72	18.32	6.78	0.19	1.12	4.05	4.23	2.25	0.22	100
	0.828377	0.236111	0.724891	0.264012	0.842105	0.205357	0.362963	0.83432	0.795053	0		0.51
	74.99	0.17	13.28	1.79	0.16	0.23	1.47	5.07	2.83	0	100
	54.25	1.32	14.62	11.28	0.22	4.61	8.23	2.69	2.34	0.42	100
	0.72343	0.128788	0.908345	0.158688	0.727273	0.0498915	0.178615	0.530572	0.826855	0		0.42
	74.99	0.17	13.28	1.79	0.16	0.23	1.47	5.07	2.83	0	100
	67.07	0.75	15.04	5.53	0.16	1.22	3.88	3.23	2.87	0.25	100
	0.894386	0.226667	0.882979	0.323689	1	0.188525	0.378866	0.637081	0.986063	0		0.55
	74.99	0.17	13.28	1.79	0.16	0.23	1.47	5.07	2.83	0	100
	68.25	0.64	15.07	4.54	0.12	0.63	3.14	4.19	3.21	0.21	100
	0.910121	0.265625	0.881221	0.394273	0.75	0.365079	0.468153	0.82643	0.88162	0		0.57
SEM particle 3	75.4	0.2	12.98	2.21	0.16	0.2	1.52	4.06	3.26	0	100
	62.1	1.23	14.99	8.37	0.23	2.11	4.85	3.24	2.59	0.29	100
	0.823607	0.162602	0.865911	0.264038	0.695652	0.0947867	0.313402	0.79803	0.794479	0		0.48
	75.4	0.2	12.98	2.21	0.16	0.2	1.52	4.06	3.26	0	100
	55.34	1.07	15.99	11.06	0.21	3.91	7.82	2.93	1.41	0.27	100
	0.733952	0.186916	0.811757	0.199819	0.761905	0.0511509	0.194373	0.721675	0.432515	0		0.41
	75.4	0.2	12.98	2.21	0.16	0.2	1.52	4.06	3.26	0	100
	62.12	0.72	18.32	6.78	0.19	1.12	4.05	4.23	2.25	0.22	100
	0.823873	0.277778	0.708515	0.325959	0.842105	0.178571	0.375309	0.959811	0.690184	0		0.52
	75.4	0.2	12.98	2.21	0.16	0.2	1.52	4.06	3.26	0	100
	54.25	1.32	14.62	11.28	0.22	4.61	8.23	2.69	2.34	0.42	100
	0.719496	0.151515	0.887825	0.195922	0.727273	0.0433839	0.18469	0.662562	0.717791	0		0.43
	75.4	0.2	12.98	2.21	0.16	0.2	1.52	4.06	3.26	0	100
	67.07	0.75	15.04	5.53	0.16	1.22	3.88	3.23	2.87	0.25	100
	0.889523	0.266667	0.863032	0.399638	1	0.163934	0.391753	0.795567	0.880368	0		0.57
	75.4	0.2	12.98	2.21	0.16	0.2	1.52	4.06	3.26	0	100
	68.25	0.64	15.07	4.54	0.12	0.63	3.14	4.19	3.21	0.21	100
	0.905172	0.3125	0.861314	0.486784	0.75	0.31746	0.484076	0.968974	0.984663	0		0.61
SEM particle 4	73.27	0.15	14.48	1.78	0.23	0.25	1.23	5.54	3.06	0.01	100
	62.1	1.23	14.99	8.37	0.23	2.11	4.85	3.24	2.59	0.29	100
	0.84755	0.121951	0.965977	0.212664	1	0.118483	0.253608	0.584838	0.846405	0.0344828		0.5
	73.27	0.15	14.48	1.78	0.23	0.25	1.23	5.54	3.06	0.01	100
	55.34	1.07	15.99	11.06	0.21	3.91	7.82	2.93	1.41	0.27	100
	0.755289	0.140187	0.905566	0.16094	0.913043	0.0639386	0.157289	0.528881	0.460784	0.037037		0.41
	73.27	0.15	14.48	1.78	0.23	0.25	1.23	5.54	3.06	0.01	100
	62.12	0.72	18.32	6.78	0.19	1.12	4.05	4.23	2.25	0.22	100
	0.847823	0.208333	0.790393	0.262537	0.826087	0.223214	0.303704	0.763538	0.735294	0.0454545		0.5
	73.27	0.15	14.48	1.78	0.23	0.25	1.23	5.54	3.06	0.01	100
	54.25	1.32	14.62	11.28	0.22	4.61	8.23	2.69	2.34	0.42	100
	0.740412	0.113636	0.990424	0.157801	0.956522	0.0542299	0.149453	0.48556	0.764706	0.0238095		0.44
	73.27	0.15	14.48	1.78	0.23	0.25	1.23	5.54	3.06	0.01	100
	67.07	0.75	15.04	5.53	0.16	1.22	3.88	3.23	2.87	0.25	100
	0.915381	0.2	0.962766	0.321881	0.695652	0.204918	0.31701	0.583032	0.937908	0.04		0.52
	73.27	0.15	14.48	1.78	0.23	0.25	1.23	5.54	3.06	0.01	100
	68.25	0.64	15.07	4.54	0.12	0.63	3.14	4.19	3.21	0.21	100
	0.931486	0.234375	0.960849	0.39207	0.521739	0.396825	0.39172	0.756318	0.953271	0.047619		0.56
SEM particle 5	76.76	0.09	13.19	0.98	0	0.18	0.68	5.13	2.98	0.01	100
	62.1	1.23	14.99	8.37	0.23	2.11	4.85	3.24	2.59	0.29	100
	0.809015	0.0731707	0.87992	0.117085	0	0.0853081	0.140206	0.631579	0.869128	0.0344828		0.36
	76.76	0.09	13.19	0.98	0	0.18	0.68	5.13	2.98	0.01	100
	55.34	1.07	15.99	11.06	0.21	3.91	7.82	2.93	1.41	0.27	100
	0.720948	0.0841121	0.824891	0.0886076	0	0.0460358	0.0869565	0.57115	0.473154	0.037037		0.29
	76.76	0.09	13.19	0.98	0	0.18	0.68	5.13	2.98	0.01	100
	62.12	0.72	18.32	6.78	0.19	1.12	4.05	4.23	2.25	0.22	100
	0.809276	0.125	0.719978	0.144543	0	0.160714	0.167901	0.824561	0.755034	0.0454545		0.38
	76.76	0.09	13.19	0.98	0	0.18	0.68	5.13	2.98	0.01	100
	54.25	1.32	14.62	11.28	0.22	4.61	8.23	2.69	2.34	0.42	100
	0.706748	0.0681818	0.902189	0.0868794	0	0.0390456	0.0826245	0.524366	0.785235	0.0238095		0.32
	76.76	0.09	13.19	0.98	0	0.18	0.68	5.13	2.98	0.01	100
	67.07	0.75	15.04	5.53	0.16	1.22	3.88	3.23	2.87	0.25	100
	0.873762	0.12	0.876995	0.177215	0	0.147541	0.175258	0.62963	0.963087	0.04		0.4
	76.76	0.09	13.19	0.98	0	0.18	0.68	5.13	2.98	0.01	100
	68.25	0.64	15.07	4.54	0.12	0.63	3.14	4.19	3.21	0.21	100
	0.889135	0.140625	0.875249	0.215859	0	0.285714	0.216561	0.816764	0.928349	0.047619		0.44
SEM particle 6	76.33	0.07	13.62	1.1	0.14	0.17	0.46	5.04	3.06	0.01	100
	62.1	1.23	14.99	8.37	0.23	2.11	4.85	3.24	2.59	0.29	100
	0.813573	0.0569106	0.908606	0.131422	0.608696	0.0805687	0.0948454	0.642857	0.846405	0.0344828		0.42
	76.33	0.07	13.62	1.1	0.14	0.17	0.46	5.04	3.06	0.01	100
	55.34	1.07	15.99	11.06	0.21	3.91	7.82	2.93	1.41	0.27	100
	0.72501	0.0654206	0.851782	0.0994575	0.666667	0.0434783	0.0588235	0.581349	0.460784	0.037037		0.36
	76.33	0.07	13.62	1.1	0.14	0.17	0.46	5.04	3.06	0.01	100
	62.12	0.72	18.32	6.78	0.19	1.12	4.05	4.23	2.25	0.22	100
	0.813835	0.0972222	0.74345	0.162242	0.736842	0.151786	0.11358	0.839286	0.735294	0.0454545		0.44
	76.33	0.07	13.62	1.1	0.14	0.17	0.46	5.04	3.06	0.01	100
	54.25	1.32	14.62	11.28	0.22	4.61	8.23	2.69	2.34	0.42	100
	0.71073	0.0530303	0.931601	0.0975177	0.636364	0.0368764	0.0558931	0.53373	0.764706	0.0238095		0.38
	76.33	0.07	13.62	1.1	0.14	0.17	0.46	5.04	3.06	0.01	100
	67.07	0.75	15.04	5.53	0.16	1.22	3.88	3.23	2.87	0.25	100
	0.878685	0.0933333	0.905585	0.198915	0.875	0.139344	0.118557	0.640873	0.937908	0.04		0.48
	76.33	0.07	13.62	1.1	0.14	0.17	0.46	5.04	3.06	0.01	100
	68.25	0.64	15.07	4.54	0.12	0.63	3.14	4.19	3.21	0.21	100
	0.894144	0.109375	0.903782	0.242291	0.857143	0.269841	0.146497	0.831349	0.953271	0.047619		0.53

## Sheet: ReclusSmith
This paper
Sample	SiO2	TiO2	Al2O3	FeO	MnO	MgO	CaO	Na2O	K2O	P2O5	Total
WDS particle 3	76.17	0.25	12.39	1.54	0.05	0.3	1.34	5.24	2.65	0.06	100
WDS particle 4	75.76	0.22	13.39	1.77	0.06	0.31	1.41	4.4	2.61	0.06	100
SEM particle 2	74.99	0.17	13.28	1.79	0.16	0.23	1.47	5.07	2.83	0	100
SEM particle 3	75.4	0.2	12.98	2.21	0.16	0.2	1.52	4.06	3.26	0	100
SEM particle 4	73.27	0.15	14.48	1.78	0.23	0.25	1.23	5.54	3.06	0.01	100
SEM particle 5	76.76	0.09	13.19	0.98	0	0.18	0.68	5.13	2.98	0.01	100
SEM particle 6	76.33	0.07	13.62	1.1	0.14	0.17	0.46	5.04	3.06	0.01	100
Reclus Smith
Reclus 1	77.7	0.1	12.85	1.33	0.17	0.23	1.51	3.36	2.63	0.13	100
Reclus 2	77.98	0.14	12.61	1.26	0.06	0.2	1.47	3.53	2.74	0.03	100
WDS particle 3	76.17	0.25	12.39	1.54	0.05	0.3	1.34	5.24	2.65	0.06	100
Reclus 1	77.7	0.1	12.85	1.33	0.17	0.23	1.51	3.36	2.63	0.13	100
	0.980309	0.4	0.964202	0.863636	0.294118	0.766667	0.887417	0.641221	0.992453	0.461538		0.73
WDS particle 3	76.17	0.25	12.39	1.54	0.05	0.3	1.34	5.24	2.65	0.06	100
Reclus 2	77.98	0.14	12.61	1.26	0.06	0.2	1.47	3.53	2.74	0.03	100
	0.976789	0.56	0.982554	0.818182	0.833333	0.666667	0.911565	0.673664	0.967153	0.5		0.79
WDS particle 4	75.76	0.22	13.39	1.77	0.06	0.31	1.41	4.4	2.61	0.06	100
Reclus 1	77.7	0.1	12.85	1.33	0.17	0.23	1.51	3.36	2.63	0.13	100
	0.975032	0.454545	0.959671	0.751412	0.352941	0.741935	0.933775	0.763636	0.992395	0.461538		0.74
WDS particle 4	75.76	0.22	13.39	1.77	0.06	0.31	1.41	4.4	2.61	0.06	100
Reclus 2	77.98	0.14	12.61	1.26	0.06	0.2	1.47	3.53	2.74	0.03	100
	0.971531	0.636364	0.941748	0.711864	1	0.645161	0.959184	0.802273	0.952555	0.5		0.81
SEM particle 2	74.99	0.17	13.28	1.79	0.16	0.23	1.47	5.07	2.83	0	100
Reclus 1	77.7	0.1	12.85	1.33	0.17	0.23	1.51	3.36	2.63	0.13	100
	0.965122	0.588235	0.96762	0.743017	0.941176	1	0.97351	0.662722	0.929329	0		0.78
SEM particle 2	74.99	0.17	13.28	1.79	0.16	0.23	1.47	5.07	2.83	0	100
Reclus 2	77.98	0.14	12.61	1.26	0.06	0.2	1.47	3.53	2.74	0.03	100
	0.961657	0.823529	0.949548	0.703911	0.375	0.869565	1	0.696252	0.968198	0		0.73
SEM particle 3	75.4	0.2	12.98	2.21	0.16	0.2	1.52	4.06	3.26	0	100
Reclus 1	77.7	0.1	12.85	1.33	0.17	0.23	1.51	3.36	2.63	0.13	100
	0.970399	0.5	0.989985	0.60181	0.941176	0.869565	0.993421	0.827586	0.806748	0		0.75
SEM particle 3	75.4	0.2	12.98	2.21	0.16	0.2	1.52	4.06	3.26	0	100
Reclus 2	77.98	0.14	12.61	1.26	0.06	0.2	1.47	3.53	2.74	0.03	100
	0.966915	0.7	0.971495	0.570136	0.375	1	0.967105	0.869458	0.840491	0		0.73
SEM particle 4	73.27	0.15	14.48	1.78	0.23	0.25	1.23	5.54	3.06	0.01	100
Reclus 1	77.7	0.1	12.85	1.33	0.17	0.23	1.51	3.36	2.63	0.13	100
	0.942986	0.666667	0.887431	0.747191	0.73913	0.92	0.81457	0.606498	0.859477	0.0769231		0.73
SEM particle 4	73.27	0.15	14.48	1.78	0.23	0.25	1.23	5.54	3.06	0.01	100
Reclus 2	77.98	0.14	12.61	1.26	0.06	0.2	1.47	3.53	2.74	0.03	100
	0.9396	0.933333	0.870856	0.707865	0.26087	0.8	0.836735	0.637184	0.895425	0.333333		0.72
SEM particle 5	76.76	0.09	13.19	0.98	0	0.18	0.68	5.13	2.98	0.01	100
Reclus 1	77.7	0.1	12.85	1.33	0.17	0.23	1.51	3.36	2.63	0.13	100
	0.987902	0.9	0.974223	0.736842	0	0.782609	0.450331	0.654971	0.88255	0.0769231		0.64
SEM particle 5	76.76	0.09	13.19	0.98	0	0.18	0.68	5.13	2.98	0.01	100
Reclus 2	77.98	0.14	12.61	1.26	0.06	0.2	1.47	3.53	2.74	0.03	100
	0.984355	0.642857	0.956027	0.777778	0	0.9	0.462585	0.688109	0.919463	0.333333		0.67
SEM particle 6	76.33	0.07	13.62	1.1	0.14	0.17	0.46	5.04	3.06	0.01	100
Reclus 1	77.7	0.1	12.85	1.33	0.17	0.23	1.51	3.36	2.63	0.13	100
	0.982368	0.7	0.943465	0.827068	0.823529	0.73913	0.304636	0.666667	0.859477	0.0769231		0.69
SEM particle 6	76.33	0.07	13.62	1.1	0.14	0.17	0.46	5.04	3.06	0.01	100
Reclus 2	77.98	0.14	12.61	1.26	0.06	0.2	1.47	3.53	2.74	0.03	100
	0.978841	0.5	0.925844	0.873016	0.428571	0.85	0.312925	0.700397	0.895425	0.333333		0.68
WDS particle 3	76.17	0.25	12.39	1.54	0.05	0.3	1.34	5.24	2.65	0.06	100
WDS particle 4	75.76	0.22	13.39	1.77	0.06	0.31	1.41	4.4	2.61	0.06	100
Reclus 1	77.7	0.1	12.85	1.33	0.17	0.23	1.51	3.36	2.63	0.13	100
Reclus 2	77.98	0.14	12.61	1.26	0.06	0.2	1.47	3.53	2.74	0.03	100
	0.980309	0.714286	0.981323	0.947368	0.352941	0.869565	0.97351	0.951841	0.959854	0.230769		0.8
	0.971531	0.636364	0.941748	0.711864	1	0.645161	0.959184	0.802273	0.952555	0.5		0.81

## Sheet: Burney
This paper
Sample	SiO2	TiO2	Al2O3	FeO	MnO	MgO	CaO	Na2O	K2O	P2O5	Total
WDS particle 3	76.17	0.25	12.39	1.54	0.05	0.3	1.34	5.24	2.65	0.06	100
WDS particle 4	75.76	0.22	13.39	1.77	0.06	0.31	1.41	4.4	2.61	0.06	100
WDS particle 3	76.17	0.25	12.39	1.54	0.05	0.3	1.34	5.24	2.65	0.06	100
WDS particle 4	75.76	0.22	13.39	1.77	0.06	0.31	1.41	4.4	2.61	0.06	100
Burney MB1	76.07	0.28	13.09	1.56	0.04	0.37	1.84	4.79	1.68	0.05	99.77
Burney MB2	76.7	0.24	13.03	1.28	0.02	0.31	1.72	4.82	1.62	0.03	99.77
	0.998687	0.892857	0.946524	0.987179	0.8	0.810811	0.728261	0.914122	0.633962	0.833333		0.85
	0.987744	0.916667	0.973114	0.723164	0.333333	1	0.819767	0.912863	0.62069	0.5		0.78

## Sheet: SC
Source	Sample ID	WDS_ particle 3	WDS_particle 4	SEM particle 2	SEM particle 3	SEM particle 4	SEM particle 5	SEM particle 6	MIS-02-109	MIS-02-104	MIS-02-117	RC1b	A02b	G2d	TD3	BAF1	RD1	CD1	WD2a	GLP1	A03a	PW108	T2G-T2H	T2E-T2F	T2J-T2K-T4B	HD6+WFD3,4,5	DYKE	KUWPFD	KUWPFD	KUWPFD	KUWJLB	KUWJLB	KUWSF	3269	9214	3213	3199	3264	3294	82105	3283	3285	R-1_LPA_18.20mean	R_LPA_21.07mean
SPICEcore	WDS_ particle 3	1	0.92	0.74	0.69	0.72	0.61	0.62	0.83	0.58	0.69	0.87	0.8	0.67	0.82	0.89	0.83	0.9	0.9	0.74	0.83	0.82	0.67	0.38	0.57	0.6	0.59	0.45	0.37	0.49	0.39	0.5	0.57	0.56	0.58	0.52	0.47	0.64	0.48	0.58	0.51	0.5	0.73	0.79
SPICEcore	WDS_particle 4	0.92	1	0.76	0.73	0.73	0.59	0.61	0.85	0.59	0.7	0.9	0.82	0.65	0.84	0.92	0.85	0.92	0.92	0.75	0.9	0.85	0.65	0.41	0.58	0.64	0.62	0.47	0.39	0.52	0.41	0.53	0.6	0.58	0.55	0.52	0.45	0.64	0.48	0.64	0.49	0.5	0.74	0.81
SPICEcore	SEM particle 2	0.74	0.76	1	0.9	0.81	0.62	0.68	1.01	0.57	0.62	0.75	0.69	0.58	0.72	0.75	0.74	0.74	0.74	0.67	0.71	0.67	0.72	0.43	0.62	0.6	0.63	0.47	0.4	0.51	0.42	0.55	0.57	0.58	0.47	0.49	0.47	0.6	0.48	0.57	0.51	0.51	0.78	0.73
SPICEcore	SEM particle 3	0.69	0.73	0.9	1	0.74	0.59	0.66	1.01	0.57	0.65	0.76	0.69	0.59	0.75	0.76	0.76	0.75	0.74	0.67	0.74	0.71	0.72	0.44	0.6	0.63	0.65	0.48	0.41	0.52	0.43	0.57	0.61	0.59	0.47	0.5	0.48	0.61	0.53	0.59	0.52	0.53	0.75	0.73
SPICEcore	SEM particle 4	0.72	0.73	0.81	0.74	1	0.72	0.76	1.12	0.56	0.61	0.76	0.73	0.62	0.73	0.76	0.76	0.75	0.74	0.73	0.71	0.68	0.78	0.46	0.58	0.57	0.6	0.5	0.41	0.5	0.44	0.52	0.56	0.68	0.51	0.59	0.54	0.62	0.6	0.67	0.6	0.58	0.73	0.72
SPICEcore	SEM particle 5	0.61	0.59	0.62	0.59	0.72	1	0.82	0.61	0.46	0.49	0.63	0.61	0.74	0.66	0.62	0.65	0.62	0.61	0.72	0.56	0.54	0.63	0.32	0.46	0.47	0.48	0.36	0.29	0.38	0.32	0.4	0.44	0.57	0.49	0.55	0.45	0.58	0.51	0.61	0.52	0.52	0.64	0.67
SPICEcore	SEM particle 6	0.62	0.61	0.68	0.66	0.76	0.82	1	0.8	0.53	0.53	0.65	0.63	0.72	0.69	0.64	0.67	0.64	0.64	0.72	0.59	0.57	0.69	0.39	0.56	0.53	0.57	0.42	0.36	0.44	0.38	0.48	0.53	0.62	0.54	0.63	0.54	0.62	0.58	0.62	0.64	0.63	0.69	0.68
