# Supplementary material for: Volcanic glass properties from 1459 C.E. volcanic event in South Pole ice core dismiss Kuwae caldera as a potential source
Source: Sci Rep. 2019 Oct 8;9:14437. doi: 10.1038/s41598-019-50939-x (PMC6783439; doi:10.1038/s41598-019-50939-x)
Supplement: Supplementary file 5 — Dataset Figure 1 [file 41598_2019_50939_MOESM5_ESM.zip]

Archive with 10 entries (7 files):
- Figure1/
- Figure1/.DS_Store
- __MACOSX/
- __MACOSX/Figure1/
- __MACOSX/Figure1/._.DS_Store
- Figure1/gpl-3.0.txt
- __MACOSX/Figure1/._gpl-3.0.txt
- Figure1/gmt.conf
- Figure1/Fig1.gmt
- __MACOSX/Figure1/._Fig1.gmt
