# Supplementary material for: Volcanic glass properties from 1459 C.E. volcanic event in South Pole ice core dismiss Kuwae caldera as a potential source
Source: Sci Rep. 2019 Oct 8;9:14437. doi: 10.1038/s41598-019-50939-x (PMC6783439; doi:10.1038/s41598-019-50939-x)
Supplement: Supplementary file 5 — Dataset Figure 1 [file 41598_2019_50939_MOESM5_ESM.zip › Figure1/gmt.conf]

#
# GMT 5.4.5 Defaults file
#
# MAP Parameters
#
MAP_FRAME_TYPE                 = fancy+
MAP_GRID_PEN_PRIMARY           = 0.1p,white
#
# PostScript Parameters
#
PS_MEDIA                       = 504x504
