# Supplementary material for: Volcanic glass properties from 1459 C.E. volcanic event in South Pole ice core dismiss Kuwae caldera as a potential source
Source: Sci Rep. 2019 Oct 8;9:14437. doi: 10.1038/s41598-019-50939-x (PMC6783439; doi:10.1038/s41598-019-50939-x)
Supplement: Supplementary file 5 — Dataset Figure 1 [file 41598_2019_50939_MOESM5_ESM.zip › Figure1/Fig1.gmt]

#!/bin/sh
#A GMT 5 Script
#Andrei Kurbatov September, 2019 
#gmt --version 5.4.5
# This program is free software: you can redistribute it and/or modify
# it under the terms of the GNU General Public License as published by
# the Free Software Foundation, either version 3 of the License, or
# any later version.
# This program is distributed in the hope that it will be useful,
# but WITHOUT ANY WARRANTY; without even the implied warranty of
# MERCHANTABILITY or FITNESS FOR A PARTICULAR PURPOSE.  See the
# GNU General Public License for more details.
# You should have received a copy of the GNU General Public License
# along with this program. See file gpl-3.0.txt  If not, see http://www.gnu.org/licenses.
gmt set MAP_FRAME_TYPE=fancy+

#Define what you want to plot
Range=-R0/360/-90/90
#Range=-Rg
#Define the projection, center at 0/-90  the scale and the true lattitude

Scale=-JG240/-50/6i
Labels=-Bg30
ALL="$Range $Scale $Labels"
#Use ASAID data set from http://www.usap-dc.org/view/dataset/609489
#High-resolution Image-derived Grounding and Hydrostatic Lines for the Antarctic Ice Sheet
#Download data and modify path below  to the following files
Island1=/Users/avk/Documents/Data/TOPO/ASAID/ASAID_island_GL.gmt
ContinentGL=/Users/avk/Documents/Data/TOPO/ASAID/ASAID_continent_GL.gmt

#name of the file to write to
filename=${0##*/}
name=$(echo "$filename" | cut -f 1 -d '.')
FILE=$name.ps
#This does the work -B is for long/lat lines (annotation) -G defines the color
#of the continent as red/green/blue -Dl mean use the low res coast line dataset.

#make a map

#gmt gmtset PS_MEDIA = 6.5ix6.5i
gmt set PS_MEDIA = 7ix7i
#gmt gmtset MAP_GRID_CROSS_SIZE_PRIMARY 0 FONT_ANNOT_PRIMARY 10p
gmt gmtset MAP_FRAME_TYPE fancy+
gmt gmtset MAP_GRID_PEN_PRIMARY=0.1p,white


#Color continents in yellow
gmt pscoast $ALL -Dl -A10000 -G255/249/174 -Slightblue -W0.25p -K -P > $FILE

#Color Antarctica in White
gmt pscoast $ALL -EAQ+gwhite  -K -O >> $FILE

#add ASAID Antarctic grounding line data
gmt psxy $Island1 $Range $Scale -GLIGHTCYAN2 -W0.05p,0/0/0 -K -O >> $FILE
gmt psxy $ContinentGL  $Range $Scale -W0.05p,0/0/0 -K -O >> $FILE
#gmt pscoast $Range $Scale -B30g15 -Dc -A10000 -G200 -W0.25p -K -P > $FILE
#plot volcanoes using coordinates from  Smithsonian global volcanism program database
#https://volcano.si.edu/
gmt psxy $Range $Scale -G255/0/0 -Skvolcano/0.15i -K -O <<END>> $FILE
168.536	-16.829000000000001	0.05i	t
176.33	-38.42	0.05i	t
-71.409000000000006	-16.294	0.05i	t
167.3	-72.966667	0.02i	t
-71.585 -50.964	0.02i	t
END
#plot sulfate flux ratio
#######
#small <1
gmt psxy $Range $Scale -Gdarkorange  -Sc0.05i -K -O <<END>>$FILE
-84.3	-76
46	-71.2
END
# 1-2 range
gmt psxy $Range $Scale -Gpurple  -Sc0.06i -K -O <<END>>$FILE
0	-75
112.8	-66.7
0 -90
END
# 2-3 range
gmt psxy $Range $Scale -Gdarkorange  -Sc0.08i -K -O <<END>>$FILE
106.8379632 -78.4641595	
END
# 3-4 range
gmt psxy $Range $Scale -Gpurple -Sc0.1i -K -O <<END>>$FILE
159.1	-72.8
END
#large >5
gmt psxy $Range $Scale -Gdarkorange -Sc0.15i -K -O <<END>>$FILE
43 -84
-112.00 -79.5
END
#Plot ice core names
gmt pstext -F+f+a+j $Range $Scale -DJ0.08/0.08 -K -O<<END>>$FILE
46	-71.2	12,0,DODGERBLUE3	0	LT	G15
-84.3	-76	12,0,DODGERBLUE3	0	LT	Siple Station
0	-75	12,0,DODGERBLUE3	0	LB	DML B32
112.8	-66.7	12,0,DODGERBLUE3	0	LT	Law Dome
106.8379632 -78.4641595		12,0,DODGERBLUE3	0	RB	Vostok
159.1	-72.8	12,0,DODGERBLUE3	0	RT	Talos Dome
43	-84	12,0,DODGERBLUE3	0	LT	Plateau Remote
END

#Plot ice core sites
gmt pstext -F+f+a+j $Range $Scale -DJ0.08/0.08 -K -O<<END>>$FILE
-112.00 -79.5		11,0,DODGERBLUE3	0		RB	WDC
0 -90	12,1,DODGERBLUE3	0		LB	SPC14	
END
#plot volcanoe names
gmt pstext -F+f+a+j $Range $Scale -DJ0.2/0.3 -K -O<<END>>$FILE
168.536	-16.829000000000001 	12,0,red	0	LT	Kuwae
176.33	-38.42 	12,0,red	0	LB	Reporoa
-71.409000000000006	-16.294 	12,0,red	0	RT	El Misti
167.3	-72.966667 	12,0,red	0	RB	Malta Plateau
-71.585.3	-50.964 	12,0,red	0	LT	Reclus	
END
# Plot Legend
gmt pslegend $Range $Scale -O -F+gazure1 -Dx2.0i/5.1i/2.2i/1.5i << END >> $FILE
H 20 Times-Roman Sulfate flux ratio
S 0.1i c 0.15i darkorange 0.25p 0.3i >5
S 0.1i c 0.1i purple 0.25p 0.3i 3-5
S 0.1i c 0.08i darkorange 0.25p 0.3i 2-3
S 0.1i c 0.06i purple 0.25p 0.3i 1-2
S 0.1i c 0.05i darkorange 0.25p 0.3i <1

END
#ps2pdf $FILE
#Convert to a pdf file
gmt psconvert $FILE -A -P -Tf
#uncomment next line to convert to a png file
#gmt psconvert $FILE -A -P -Tfg
#Convert to EPS 300 dpi format
gmt psconvert $FILE -A -P -TE
#Open PDF file
open $name.pdf
