# Supplementary material for: Volcanic glass properties from 1459 C.E. volcanic event in South Pole ice core dismiss Kuwae caldera as a potential source
Source: Sci Rep. 2019 Oct 8;9:14437. doi: 10.1038/s41598-019-50939-x (PMC6783439; doi:10.1038/s41598-019-50939-x)
Supplement: Supplementary file 6 — Dataset Figure 2 and S3 [file 41598_2019_50939_MOESM6_ESM.zip]

Archive with 31 entries (28 files):
- Figure2-S3/
- Figure2-S3/.Rhistory
- Figure2-S3/ElMisti.csv
- __MACOSX/
- __MACOSX/Figure2-S3/
- __MACOSX/Figure2-S3/._ElMisti.csv
- Figure2-S3/KuwaeRobin.csv
- __MACOSX/Figure2-S3/._KuwaeRobin.csv
- Figure2-S3/.DS_Store
- __MACOSX/Figure2-S3/._.DS_Store
- Figure2-S3/SPICEcoreTephraProbe.csv
- __MACOSX/Figure2-S3/._SPICEcoreTephraProbe.csv
- Figure2-S3/FigHarker.R
- __MACOSX/Figure2-S3/._FigHarker.R
- Figure2-S3/Kaharoa.csv
- __MACOSX/Figure2-S3/._Kaharoa.csv
- Figure2-S3/KuwaeWitterSelf.csv
- __MACOSX/Figure2-S3/._KuwaeWitterSelf.csv
- Figure2-S3/gpl-3.0.txt
- __MACOSX/Figure2-S3/._gpl-3.0.txt
- Figure2-S3/SPICEcoreTephraSEM.csv
- __MACOSX/Figure2-S3/._SPICEcoreTephraSEM.csv
- Figure2-S3/.RData
- Figure2-S3/Fig2Data.txt
- __MACOSX/Figure2-S3/._Fig2Data.txt
- Figure2-S3/.Rapp.history
- Figure2-S3/ReclusSmith.csv
- __MACOSX/Figure2-S3/._ReclusSmith.csv
- Figure2-S3/MaltaPlateau.csv
- __MACOSX/Figure2-S3/._MaltaPlateau.csv
- __MACOSX/._Figure2-S3
