# Supplementary material for: Volcanic glass properties from 1459 C.E. volcanic event in South Pole ice core dismiss Kuwae caldera as a potential source
Source: Sci Rep. 2019 Oct 8;9:14437. doi: 10.1038/s41598-019-50939-x (PMC6783439; doi:10.1038/s41598-019-50939-x)
Supplement: Supplementary file 6 — Dataset Figure 2 and S3 [file 41598_2019_50939_MOESM6_ESM.zip › Figure2-S3/ElMisti.csv]

Sample.Name	SiO2	TiO2	Al2O3	FeO	MnO	MgO	CaO	Na2O	K2O	P2O5	Total.Normalized	Original.Total
MIS-02-109	71.94	0.79	13.31	3.08	0.07	0.4	0.85	4.66	4.89	NaN	100	97.25
MIS-02-104	64.04	0.77	17.01	4.33	0.08	1.72	4	4.95	3.11	NaN	100	97.24
MIS-02-117	69.57	0.64	15.23	2.67	0.05	0.76	2.09	4.65	4.34	NaN	100	97.86
