# Supplementary material for: Volcanic glass properties from 1459 C.E. volcanic event in South Pole ice core dismiss Kuwae caldera as a potential source
Source: Sci Rep. 2019 Oct 8;9:14437. doi: 10.1038/s41598-019-50939-x (PMC6783439; doi:10.1038/s41598-019-50939-x)
Supplement: Supplementary file 6 — Dataset Figure 2 and S3 [file 41598_2019_50939_MOESM6_ESM.zip › Figure2-S3/KuwaeRobin.csv]

Sample.Name	SiO2	TiO2	Al2O3	FeO	MnO	MgO	CaO	Na2O	K2O	P2O5	Total.Normalized	Original.Total
T2G-T2H	55.92	0.97	14.94	10.83	0.24	3.83	7.98	3.37	1.91	NaN	100	98.3
T2E-T2F	53.97	0.9	14.98	11.22	0.24	4.69	9.74	2.74	1.51	NaN	100	98.39
T2J-T2K-T4B	66.72	0.69	14.75	5.72	0.14	1.2	3.63	4.91	2.24	NaN	100	99.79
HD6+WFD3,4,5	68.78	0.59	13.94	4.62	0.08	1.28	2.91	4.25	3.55	NaN	100	99.41
DYKE	67.83	0.52	14.82	4.85	0.12	1.08	3.59	4.24	2.96	NaN	100	99.77
