# Supplementary material for: Volcanic glass properties from 1459 C.E. volcanic event in South Pole ice core dismiss Kuwae caldera as a potential source
Source: Sci Rep. 2019 Oct 8;9:14437. doi: 10.1038/s41598-019-50939-x (PMC6783439; doi:10.1038/s41598-019-50939-x)
Supplement: Supplementary file 6 — Dataset Figure 2 and S3 [file 41598_2019_50939_MOESM6_ESM.zip › Figure2-S3/SPICEcoreTephraProbe.csv]

Sample	SiO2	Al2O3	FeO	MnO	MgO	CaO	Na2O	K2O	TiO2	P2O5	Total
particle 3	76.17	12.39	1.54	0.05	0.30	1.34	5.24	2.65	0.25	0.06	100
particle 4	75.76	13.39	1.77	0.06	0.31	1.41	4.40	2.61	0.22	0.06	100
