# Supplementary material for: Volcanic glass properties from 1459 C.E. volcanic event in South Pole ice core dismiss Kuwae caldera as a potential source
Source: Sci Rep. 2019 Oct 8;9:14437. doi: 10.1038/s41598-019-50939-x (PMC6783439; doi:10.1038/s41598-019-50939-x)
Supplement: Supplementary file 6 — Dataset Figure 2 and S3 [file 41598_2019_50939_MOESM6_ESM.zip › Figure2-S3/FigHarker.R]

## FigHarker.R
# A. V. Kurbatov
# L. H. Hartman
# September 2019
# This program is free software: you can redistribute it and/or modify
# it under the terms of the GNU General Public License as published by
# the Free Software Foundation, either version 3 of the License, or
# any later version.
# This program is distributed in the hope that it will be useful,
# but WITHOUT ANY WARRANTY; without even the implied warranty of
# MERCHANTABILITY or FITNESS FOR A PARTICULAR PURPOSE.  See the
# GNU General Public License for more details.
# You should have received a copy of the GNU General Public License
# along with this program. See file gpl-3.0.txt  If not, see http://www.gnu.org/licenses.
# Define file name for the plot and SIO2 range
#pdf(file="./FigHarker.pdf", width=5.5, height=7.0)
setEPS()

postscript(file="./Fig2.eps", width=6.0, height=7.0)

setXlimits= c(60,80)
# Define supplement file name for the plot and SIO2 range
sfile="./FigureS3.pdf"
setsupplXlimits= c(70,80)

#Number of lines with data
Nlines = 6
#Number of lines to skip
Nskip = 1


par(mfcol = c(3,2), mar = c(4,4,0.5,0.5),mgp=c(2,1,0))

#Read data file
chem <- read.table("./SPICEcoreTephraSEM.csv", skip=Nskip, sep=",", col.names = c("Sample","SiO2", "Al2O3", "FeO", "MnO", "MgO", "CaO", "Na2O", "K2O", "TiO2", "P2O5", "Total"), fill=TRUE, header = TRUE, nrow=Nlines)
Nskip = 0
chem2 <- read.table("./SPICEcoreTephraProbe.csv", skip=Nskip, header = T, sep = ",")
chem3 <- read.table("./KuwaeRobin.csv",skip=Nskip,  header = T, sep = ",")
chem4 <- read.table("./KuwaeWitterSelf.csv", skip=Nskip, header = T, sep = ",")
chem5 <- read.table("./MaltaPlateau.csv",skip=Nskip,  header = T, sep = ",")
chem6 <- read.table("./ElMisti.csv", skip=Nskip, header = T, sep = ",")
chem7 <- read.table("./Kaharoa.csv", skip=Nskip, header = T, sep = ",")
chem8 <- read.table("./ReclusSmith.csv", skip=Nskip, header = T, sep = ",")
## Aluminum vs. Silica
plot(chem$SiO2, chem$Al2O3, pch = 2, col = "red", cex = 1.2, lwd=1, xlab = expression(paste(SiO[2]," (Wt%)")), ylab=expression(paste(Al[2],O[3]," (Wt%)")), xlim = setXlimits, ylim = c(10,18.5))
points(chem2$SiO2, chem2$Al2O3, pch = 24,bg="red", col = "red", cex = 1.2, lwd=1)
points(chem3$SiO2, chem3$Al2O3, pch = 0, col = "black", cex = 1.2)
points(chem4$SiO2, chem4$Al2O3, pch = 22, col = "black",bg="gray", cex = 1.2)
points(chem5$SiO2, chem5$Al2O3, pch = 1, col = "dodgerblue", cex = 0.8)
points(chem6$SiO2, chem6$Al2O3, pch = 2, col = "dodgerblue", cex = 0.9)
points(chem7$SiO2, chem7$Al2O3, pch = 21,col = "black", cex = 1)
points(chem8$SiO2, chem8$Al2O3, pch = 24,bg="dodgerblue", col = "dodgerblue", cex = 1)
# Iron vs. Silica
plot(chem$SiO2, chem$FeO, pch = 2, col = "red", cex = 1.2, lwd =1, xlab = expression(paste(SiO[2]," (Wt%)")), ylab = "FeO (Wt %)", xlim = setXlimits, ylim = c(0,10))
points(chem2$SiO2, chem2$FeO, pch = 24, bg="red",col = "red", cex = 1.2, lwd=1)
points(chem3$SiO2, chem3$FeO, pch = 0, col = "black", cex = 1.2)
points(chem4$SiO2, chem4$FeO, pch = 22, col = "black", bg="gray", cex = 1.2)
points(chem5$SiO2, chem5$FeO, pch = 1, col = "dodgerblue", cex = 0.8)
points(chem6$SiO2, chem6$FeO, pch = 2, col = "dodgerblue", cex = 0.9)
points(chem7$SiO2, chem7$FeO, pch = 21, col = "black", cex = 1)
points(chem8$SiO2, chem8$FeO, pch = 24,bg="dodgerblue", col = "dodgerblue", cex = 1)
# Sodium vs. Silica
plot(chem$SiO2, chem$Na2O, pch = 2, col = "red", cex = 1.2, lwd =1, xlab = expression(paste(SiO[2]," (Wt%)")), ylab = expression(paste(Na[2],"O (Wt %)")), xlim = setXlimits, ylim = c(2.5,7.5))
points(chem2$SiO2, chem2$Na2O, pch = 24, bg="red", col = "red", cex = 1.2, lwd=1)
points(chem3$SiO2, chem3$Na2O, pch = 0, col = "black", cex = 1.2)
points(chem4$SiO2, chem4$Na2O, pch = 22, col = "black", bg="grey", cex = 1.2)
points(chem5$SiO2, chem5$Na2O, pch = 1, col = "dodgerblue", cex = 0.8)
points(chem6$SiO2, chem6$Na2O, pch = 2, col = "dodgerblue", cex = 0.9)
points(chem7$SiO2, chem7$Na2O, pch = 21, col = "black", cex = 1)
points(chem8$SiO2, chem8$Na2O, pch = 24,bg="dodgerblue", col = "dodgerblue", cex = 1)
# Potassium vs. Silica
plot(chem$SiO2, chem$K2O, pch = 2, col = "red", cex = 1.2, lwd =1, xlab = expression(paste(SiO[2]," (Wt%)")), ylab = expression(paste(K[2],"O (Wt %)")), xlim = setXlimits, ylim = c(1.5,6),font.lab=2)
points(chem2$SiO2, chem2$K2O, pch = 24, bg="red", col = "red", cex = 1.2, lwd=1)
points(chem3$SiO2, chem3$K2O, pch =0, col = "black", cex = 1.2)
points(chem4$SiO2, chem4$K2O, pch = 22, col = "black", bg="grey", cex = 1.2)
points(chem5$SiO2, chem5$K2O, pch = 1, col = "dodgerblue", cex = 0.8)
points(chem6$SiO2, chem6$K2O, pch = 2, col = "dodgerblue", cex = 0.9)
points(chem7$SiO2, chem7$K2O, pch = 21, col = "black", cex = 1)
points(chem8$SiO2, chem8$K2O, pch = 24,bg="dodgerblue", col = "dodgerblue", cex = 1)
# Calcium vs. Silica
plot(chem$SiO2, chem$CaO, pch = 2, col = "red", cex = 1.2, lwd =1, xlab = expression(paste(SiO[2]," (Wt%)")), ylab = expression(paste("CaO (Wt %)")), xlim = setXlimits, ylim = c(0,5),font.lab=2)
points(chem2$SiO2, chem2$CaO, pch = 24, bg="red", col = "red", cex = 1.2, lwd=1)
points(chem3$SiO2, chem3$CaO, pch = 0, col = "black", cex = 1.2)
points(chem4$SiO2, chem4$CaO, pch = 22, col = "black", bg="grey", cex = 1.2)
points(chem5$SiO2, chem5$CaO, pch = 1, col = "dodgerblue", cex = 0.8)
points(chem6$SiO2, chem6$CaO, pch = 2, col = "dodgerblue", cex = 0.9)
points(chem7$SiO2, chem7$CaO, pch = 21, col = "black", cex = 1)
points(chem8$SiO2, chem8$CaO, pch = 24,bg="dodgerblue", col = "dodgerblue", cex = 1)
plot.new()
legend("center",
c("SPICEcore tephra  SEM-EDS", "SPICEcore tephra EPMA-WDS ", "Kuwae Glass (Robin et al., 1994)", "Kuwae Glass (Witter and Self, 2007)","Malta Plateau (Le Masurier and Thompson, 1990)", "El Misti (Ruprecht and Worner, 2007)","Kaharoa (Leonard et al., 2002)", "Reclus (Smith et al., 2019)"),
pt.bg = c(0,"red",0, "grey",0,0,0,"dodgerblue"),
col = c("red","red","black","black","dodgerblue","dodgerblue","black","dodgerblue"),
pch = c(2,24,0,22,1,2,21,24),
cex = .8,
pt.cex=1,
pt.lwd=1,
bty ="n")
dev.off()
# DONE with EPS file

#Make a  supplement plot 
pdf(file=sfile, width=6.0, height=7.5)
par(mfcol = c(3,2), mar = c(4,4,0.5,0.5),mgp=c(2,1,0))
## Aluminum vs. Silica
plot(chem$SiO2, chem$Al2O3, pch = 2, col = "red", cex = 1.2, lwd=1, xlab = "", ylab=expression(paste(Al[2],O[3]," (Wt%)")), xlim = setsupplXlimits, ylim = c(12,15))
points(chem2$SiO2, chem2$Al2O3, pch = 24,bg="red", col = "red", cex = 1.2, lwd=1)
points(chem3$SiO2, chem3$Al2O3, pch = 0, col = "black", cex = 1.2)
points(chem4$SiO2, chem4$Al2O3, pch = 22, col = "black",bg="gray", cex = 1.2)
points(chem5$SiO2, chem5$Al2O3, pch = 1, col = "dodgerblue", cex = 0.8)
points(chem6$SiO2, chem6$Al2O3, pch = 2, col = "dodgerblue", cex = 0.9)
points(chem7$SiO2, chem7$Al2O3, pch = 21,col = "black", cex = 1)
points(chem8$SiO2, chem8$Al2O3, pch = 24,bg="dodgerblue", col = "dodgerblue", cex = 1)
# Iron vs. Silica
plot(chem$SiO2, chem$FeO, pch = 2, col = "red", cex = 1.2, lwd =1, xlab = "", ylab = "FeO (Wt %)", xlim = setsupplXlimits, ylim = c(0,3))
points(chem2$SiO2, chem2$FeO, pch = 24, bg="red",col = "red", cex = 1.2, lwd=1)
points(chem3$SiO2, chem3$FeO, pch = 0, col = "black", cex = 1.2)
points(chem4$SiO2, chem4$FeO, pch = 22, col = "black", bg="gray", cex = 1.2)
points(chem5$SiO2, chem5$FeO, pch = 1, col = "dodgerblue", cex = 0.8)
points(chem6$SiO2, chem6$FeO, pch = 2, col = "dodgerblue", cex = 0.9)
points(chem7$SiO2, chem7$FeO, pch = 21, col = "black", cex = 1)
points(chem8$SiO2, chem8$FeO, pch = 24,bg="dodgerblue", col = "dodgerblue", cex = 1)
# Sodium vs. Silica
plot(chem$SiO2, chem$Na2O, pch = 2, col = "red", cex = 1.2, lwd =1, xlab = expression(paste(SiO[2]," (Wt%)")), ylab = expression(paste(Na[2],"O (Wt %)")), xlim = setsupplXlimits, ylim = c(3.5,6))
points(chem2$SiO2, chem2$Na2O, pch = 24, bg="red", col = "red", cex = 1.2, lwd=1)
points(chem3$SiO2, chem3$Na2O, pch = 0, col = "black", cex = 1.2)
points(chem4$SiO2, chem4$Na2O, pch = 22, col = "black", bg="grey", cex = 1.2)
points(chem5$SiO2, chem5$Na2O, pch = 1, col = "dodgerblue", cex = 0.8)
points(chem6$SiO2, chem6$Na2O, pch = 2, col = "dodgerblue", cex = 0.9)
points(chem7$SiO2, chem7$Na2O, pch = 21, col = "black", cex = 1)
points(chem8$SiO2, chem8$Na2O, pch = 24,bg="dodgerblue", col = "dodgerblue", cex = 1)
# Potassium vs. Silica
plot(chem$SiO2, chem$K2O, pch = 2, col = "red", cex = 1.2, lwd =1, xlab = "", ylab = expression(paste(K[2],"O (Wt %)")), xlim = setsupplXlimits, ylim = c(2,4),font.lab=2)
points(chem2$SiO2, chem2$K2O, pch = 24, bg="red", col = "red", cex = 1.2, lwd=1)
points(chem3$SiO2, chem3$K2O, pch =0, col = "black", cex = 1.2)
points(chem4$SiO2, chem4$K2O, pch = 22, col = "black", bg="grey", cex = 1.2)
points(chem5$SiO2, chem5$K2O, pch = 1, col = "dodgerblue", cex = 0.8)
points(chem6$SiO2, chem6$K2O, pch = 2, col = "dodgerblue", cex = 0.9)
points(chem7$SiO2, chem7$K2O, pch = 21, col = "black", cex = 1)
points(chem8$SiO2, chem8$K2O, pch = 24,bg="dodgerblue", col = "dodgerblue", cex = 1)
# Calcium vs. Silica
plot(chem$SiO2, chem$CaO, pch = 2, col = "red", cex = 1.2, lwd =1, xlab = expression(paste(SiO[2]," (Wt%)")), ylab = expression(paste("CaO (Wt %)")), xlim = setsupplXlimits, ylim = c(0,2),font.lab=2)
points(chem2$SiO2, chem2$CaO, pch = 24, bg="red", col = "red", cex = 1.2, lwd=1)
points(chem3$SiO2, chem3$CaO, pch = 0, col = "black", cex = 1.2)
points(chem4$SiO2, chem4$CaO, pch = 22, col = "black", bg="grey", cex = 1.2)
points(chem5$SiO2, chem5$CaO, pch = 1, col = "dodgerblue", cex = 0.8)
points(chem6$SiO2, chem6$CaO, pch = 2, col = "dodgerblue", cex = 0.9)
points(chem7$SiO2, chem7$CaO, pch = 21, col = "black", cex = 1)
points(chem8$SiO2, chem8$CaO, pch = 24, bg="dodgerblue", col = "dodgerblue", cex = 1)
plot.new()
legend("center",
c("SPICEcore tephra  SEM-EDS", "SPICEcore tephra EPMA-WDS ","Malta Plateau (Le Masurier and Thompson, 1990)", "El Misti (Ruprecht and Worner, 2007)","Kaharoa (Leonard et al., 2002)", "Reclus (Smith et al., 2019)"),
pt.bg = c(0,"red",0,0,0,"dodgerblue"),
col = c("red","red","dodgerblue","dodgerblue","black","dodgerblue"),
pch = c(2,24,1,2,21,24),
cex = .8,
pt.cex=1,
pt.lwd=1,
bty ="n")
dev.off()
