# Supplementary material for: Volcanic glass properties from 1459 C.E. volcanic event in South Pole ice core dismiss Kuwae caldera as a potential source
Source: Sci Rep. 2019 Oct 8;9:14437. doi: 10.1038/s41598-019-50939-x (PMC6783439; doi:10.1038/s41598-019-50939-x)
Supplement: Supplementary file 6 — Dataset Figure 2 and S3 [file 41598_2019_50939_MOESM6_ESM.zip › Figure2-S3/Kaharoa.csv]

Sample.Name	SiO2	TiO2	Al2O3	FeO	MnO	MgO	CaO	Na2O	K2O	P2O5	Total.Normalized	Original.Total
RC1b	76.08	0.2	12.97	1.58	0.06	0.27	1.29	4.3	3.2	0.04	100	98.32
A02b	76.11	0.14	12.77	1.51	0.06	0.47	1.31	3.98	3.61	0.03	100	96.64
G2d	77.61	0.1	12.46	0.99	0.05	0.09	0.69	4.15	3.83	0.02	100	97.25
TD3	77.09	0.19	12.56	1.4	0.06	0.17	1.19	4.16	3.14	0.04	100	99.49
BAF1	76.13	0.21	12.95	1.58	0.06	0.26	1.3	4.26	3.18	0.05	100	98.96
RD1	76.56	0.2	12.83	1.41	0.06	0.24	1.19	4.23	3.25	0.03	100	99.87
CD1	76.43	0.21	12.76	1.57	0.06	0.28	1.29	4.23	3.13	0.05	100	100.24
WD2a	76.04	0.23	12.99	1.6	0.06	0.3	1.34	4.26	3.13	0.04	100	98.96
GLP1	77.1	0.12	12.66	1.11	0.06	0.26	0.89	4.1	3.68	0.02	100	98.9
A03a	73.36	0.22	14.35	2.04	0.06	0.36	1.82	4.44	3.31	0.05	100	99.72
PW108	72.39	0.25	14.84	2.19	0.06	0.46	2.05	4.52	3.19	0.05	100	99.88
