# Supplementary material for: Volcanic glass properties from 1459 C.E. volcanic event in South Pole ice core dismiss Kuwae caldera as a potential source
Source: Sci Rep. 2019 Oct 8;9:14437. doi: 10.1038/s41598-019-50939-x (PMC6783439; doi:10.1038/s41598-019-50939-x)
Supplement: Supplementary file 6 — Dataset Figure 2 and S3 [file 41598_2019_50939_MOESM6_ESM.zip › Figure2-S3/KuwaeWitterSelf.csv]

Sample.Name	SiO2	TiO2	Al2O3	FeO	MnO	MgO	CaO	Na2O	K2O	P2O5	Total.Normalized	Original.Total
KUWPFD	62.1	1.23	14.99	8.37	0.23	2.11	4.85	3.24	2.59	0.29	100	95.7
KUWPFD	55.34	1.07	15.99	11.06	0.21	3.91	7.82	2.93	1.41	0.27	100	94.96
KUWPFD	62.12	0.72	18.32	6.78	0.19	1.12	4.05	4.23	2.25	0.22	100	95.58
KUWJLB	54.25	1.32	14.62	11.28	0.22	4.61	8.23	2.69	2.34	0.42	100	97.01
KUWJLB	67.07	0.75	15.04	5.53	0.16	1.22	3.88	3.23	2.87	0.25	100	96.1
KUWSF	68.25	0.64	15.07	4.54	0.12	0.63	3.14	4.19	3.21	0.21	100	97.41
