# Supplementary material for: Volcanic glass properties from 1459 C.E. volcanic event in South Pole ice core dismiss Kuwae caldera as a potential source
Source: Sci Rep. 2019 Oct 8;9:14437. doi: 10.1038/s41598-019-50939-x (PMC6783439; doi:10.1038/s41598-019-50939-x)
Supplement: Supplementary file 6 — Dataset Figure 2 and S3 [file 41598_2019_50939_MOESM6_ESM.zip › Figure2-S3/SPICEcoreTephraSEM.csv]

#SPICEcore cryototephra extracted from ice sampled between 72.53-72.63 meters depth of the South Pole Ice Core (SPICEcore) from Antarctica (89.99 degS	98.16deg W
Sample.Name	SiO2	Al2O3	FeO	MnO	MgO	CaO	Na2O	K2O	TiO2	P2O5	Total
particle 2	74.99	13.28	1.79	0.16	0.23	1.47	5.07	2.83	0.17	0	100
particle 3	75.4	12.98	2.21	0.16	0.2	1.52	4.06	3.26	0.2	0	100
particle 4	73.27	14.48	1.78	0.23	0.25	1.23	5.54	3.06	0.15	0.01	100
particle 5	76.76	13.19	0.98	0	0.18	0.68	5.13	2.98	0.09	0.01	100
particle 6	76.33	13.62	1.1	0.14	0.17	0.46	5.04	3.06	0.07	0.01	100
