# Supplementary material for: Volcanic glass properties from 1459 C.E. volcanic event in South Pole ice core dismiss Kuwae caldera as a potential source
Source: Sci Rep. 2019 Oct 8;9:14437. doi: 10.1038/s41598-019-50939-x (PMC6783439; doi:10.1038/s41598-019-50939-x)
Supplement: Supplementary file 6 — Dataset Figure 2 and S3 [file 41598_2019_50939_MOESM6_ESM.zip › Figure2-S3/Fig2Data.txt]

Data Files
ElMisti.csv
Sample Name,SiO2,TiO2,Al2O3,FeO,MnO,MgO,CaO,Na2O,K2O,P2O5,Total.Normalized,Original Total
MIS-02-109,71.94,0.79,13.31,3.08,0.07,0.4,0.85,4.66,4.89,NaN,100,97.25
MIS-02-104,64.04,0.77,17.01,4.33,0.08,1.72,4,4.95,3.11,NaN,100,97.24
MIS-02-117,69.57,0.64,15.23,2.67,0.05,0.76,2.09,4.65,4.34,NaN,100,97.86
Kaharoa.csv
Sample Name,SiO2,TiO2,Al2O3,FeO,MnO,MgO,CaO,Na2O,K2O,P2O5,Total.Normalized,Original Total
RC1b,76.08,0.2,12.97,1.58,0.06,0.27,1.29,4.3,3.2,0.04,100,98.32
A02b,76.11,0.14,12.77,1.51,0.06,0.47,1.31,3.98,3.61,0.03,100,96.64
G2d,77.61,0.1,12.46,0.99,0.05,0.09,0.69,4.15,3.83,0.02,100,97.25
TD3,77.09,0.19,12.56,1.4,0.06,0.17,1.19,4.16,3.14,0.04,100,99.49
BAF1,76.13,0.21,12.95,1.58,0.06,0.26,1.3,4.26,3.18,0.05,100,98.96
RD1,76.56,0.2,12.83,1.41,0.06,0.24,1.19,4.23,3.25,0.03,100,99.87
CD1,76.43,0.21,12.76,1.57,0.06,0.28,1.29,4.23,3.13,0.05,100,100.24
WD2a,76.04,0.23,12.99,1.6,0.06,0.3,1.34,4.26,3.13,0.04,100,98.96
GLP1,77.1,0.12,12.66,1.11,0.06,0.26,0.89,4.1,3.68,0.02,100,98.9
A03a,73.36,0.22,14.35,2.04,0.06,0.36,1.82,4.44,3.31,0.05,100,99.72
PW108,72.39,0.25,14.84,2.19,0.06,0.46,2.05,4.52,3.19,0.05,100,99.88
KuwaeRobin.csv
Sample Name,SiO2,TiO2,Al2O3,FeO,MnO,MgO,CaO,Na2O,K2O,P2O5,Total.Normalized,Original Total
T2G-T2H,55.92,0.97,14.94,10.83,0.24,3.83,7.98,3.37,1.91,NaN,100,98.3
T2E-T2F,53.97,0.9,14.98,11.22,0.24,4.69,9.74,2.74,1.51,NaN,100,98.39
T2J-T2K-T4B,66.72,0.69,14.75,5.72,0.14,1.2,3.63,4.91,2.24,NaN,100,99.79
"HD6+WFD3,4,5",68.78,0.59,13.94,4.62,0.08,1.28,2.91,4.25,3.55,NaN,100,99.41
DYKE,67.83,0.52,14.82,4.85,0.12,1.08,3.59,4.24,2.96,NaN,100,99.77
KuwaeWitterSelf.csv 
Sample Name,SiO2,TiO2,Al2O3,FeO,MnO,MgO,CaO,Na2O,K2O,P2O5,Total.Normalized,Original Total
KUWPFD,62.1,1.23,14.99,8.37,0.23,2.11,4.85,3.24,2.59,0.29,100,95.7
KUWPFD,55.34,1.07,15.99,11.06,0.21,3.91,7.82,2.93,1.41,0.27,100,94.96
KUWPFD,62.12,0.72,18.32,6.78,0.19,1.12,4.05,4.23,2.25,0.22,100,95.58
KUWJLB,54.25,1.32,14.62,11.28,0.22,4.61,8.23,2.69,2.34,0.42,100,97.01
KUWJLB,67.07,0.75,15.04,5.53,0.16,1.22,3.88,3.23,2.87,0.25,100,96.1
KUWSF,68.25,0.64,15.07,4.54,0.12,0.63,3.14,4.19,3.21,0.21,100,97.41
MaltaPlateau.csv
Sample Name,SiO2,TiO2,Al2O3,FeO,MnO,MgO,CaO,Na2O,K2O,P2O5,Total.Normalized,Original Total
3269,68.96,0.21,14.72,3.94,0.11,0,0.86,5.94,5.23,0.01,100,
9214,69.69,0.42,12.83,6.15,0.05,0.01,0.35,5.38,5.1,0.02,100,
3213,69.31,0.42,13.01,5.96,0.09,0,0.47,5.7,5.04,0.01,100,
3199,69.6,0.44,10.02,7.83,0.21,0,0.41,6.75,4.73,0.02,100,
3264,70.3,0.24,13.9,4.1,0.1,0.08,0.69,5.72,4.82,0.03,100,
3294,72.24,0.26,9.51,9.58,0.27,0.01,0.33,3.68,4.09,0.01,100,
82105,71.43,0.16,13.81,2.98,0.06,0.02,0.75,4.26,6.52,0.01,100,
3283,72.84,0.33,10.26,5.71,0.13,0,0.36,5.57,4.78,0.01,100,
3285,73.35,0.34,10.5,5.81,0.13,0,0.29,4.75,4.82,0.01,100,
ReclusSmith.csv
Sample.Name,SiO2,TiO2,Al2O3,FeO,MnO,MgO,CaO,Na2O,K2O,P2O5,Total.Normalized,Original.Total
R-1_LPA_18.20mean,76.90,0.17,12.95,1.35,0.04,0.26,1.69,4.03,2.57,0.04,100.00,95.53
R_LPA_21.07mean,75.69,0.22,13.54,1.67,0.06,0.32,2.10,4.15,2.20,0.04,100.00,98.20SPICEcoreTephraProbe.csv
Sample, SiO2, Al2O3, FeO, MnO, MgO, CaO, Na2O, K2O, TiO2,P2O5,Total
particle 3,76.17,12.39,1.54,0.05,0.30,1.34,5.24,2.65,0.25,0.06,100
particle 4,75.76,13.39,1.77,0.06,0.31,1.41,4.40,2.61,0.22,0.06,100
SPICEcoreTephraSEM.csv
#SPICEcore cryototephra extracted from ice sampled between 72.53-72.63 meters depth of the South Pole Ice Core (SPICEcore) from Antarctica (89.99 degS, 98.16deg W
Sample, SiO2, Al2O3, FeO, MnO, MgO, CaO, Na2O, K2O, TiO2,P2O5,Total
particle 2,74.99,13.28,1.79,0.16,0.23,1.47,5.07,2.83,0.17,0.00,100
particle 3,75.40,12.98,2.21,0.16,0.20,1.52,4.06,3.26,0.20,0.00,100
particle 4,73.27,14.48,1.78,0.23,0.25,1.23,5.54,3.06,0.15,0.01,100
particle 5,76.76,13.19,0.98,0.00,0.18,0.68,5.13,2.98,0.09,0.01,100
particle 6,76.33,13.62,1.10,0.14,0.17,0.46,5.04,3.06,0.07,0.01,100
