# Supplementary material for: Volcanic glass properties from 1459 C.E. volcanic event in South Pole ice core dismiss Kuwae caldera as a potential source
Source: Sci Rep. 2019 Oct 8;9:14437. doi: 10.1038/s41598-019-50939-x (PMC6783439; doi:10.1038/s41598-019-50939-x)
Supplement: Supplementary file 6 — Dataset Figure 2 and S3 [file 41598_2019_50939_MOESM6_ESM.zip › Figure2-S3/ReclusSmith.csv]

Sample.Name	SiO2	TiO2	Al2O3	FeO	MnO	MgO	CaO	Na2O	K2O	P2O5	Total.Normalized	Original.Total
R-1_LPA_18.20mean	76.90	0.17	12.95	1.35	0.04	0.26	1.69	4.03	2.57	0.04	100.00	95.53
R_LPA_21.07mean	75.69	0.22	13.54	1.67	0.06	0.32	2.10	4.15	2.20	0.04	100.00	98.20
