# Supplementary material for: Volcanic glass properties from 1459 C.E. volcanic event in South Pole ice core dismiss Kuwae caldera as a potential source
Source: Sci Rep. 2019 Oct 8;9:14437. doi: 10.1038/s41598-019-50939-x (PMC6783439; doi:10.1038/s41598-019-50939-x)
Supplement: Supplementary file 6 — Dataset Figure 2 and S3 [file 41598_2019_50939_MOESM6_ESM.zip › Figure2-S3/MaltaPlateau.csv]

Sample.Name	SiO2	TiO2	Al2O3	FeO	MnO	MgO	CaO	Na2O	K2O	P2O5	Total.Normalized	Original.Total
3269	68.96	0.21	14.72	3.94	0.11	0	0.86	5.94	5.23	0.01	100
9214	69.69	0.42	12.83	6.15	0.05	0.01	0.35	5.38	5.1	0.02	100
3213	69.31	0.42	13.01	5.96	0.09	0	0.47	5.7	5.04	0.01	100
3199	69.6	0.44	10.02	7.83	0.21	0	0.41	6.75	4.73	0.02	100
3264	70.3	0.24	13.9	4.1	0.1	0.08	0.69	5.72	4.82	0.03	100
3294	72.24	0.26	9.51	9.58	0.27	0.01	0.33	3.68	4.09	0.01	100
82105	71.43	0.16	13.81	2.98	0.06	0.02	0.75	4.26	6.52	0.01	100
3283	72.84	0.33	10.26	5.71	0.13	0	0.36	5.57	4.78	0.01	100
3285	73.35	0.34	10.5	5.81	0.13	0	0.29	4.75	4.82	0.01	100
